# Supplementary material for: DNA Replication Is an Integral Part of the Mouse Oocyte’s Reprogramming Machinery
Source: PLoS One. 2014 May 16;9(5):e97199. doi: 10.1371/journal.pone.0097199 (PMC4023938; doi:10.1371/journal.pone.0097199)
Supplement: Table S1 — List of genes whose mRNAs are upregulated (≥2-fold) at 96 hrs post-activation relative to 6 hrs post-activation in SCNT and ICSI embryos, with or without Aph treatment. The mRNAs that are upregulated in both Aph+ and Aph− specimenst are subjected to GO analysis. (XLSX) [file pone.0097199.s001.xlsx]

## Sheet: Gene list and GO analysis
SCNT											IVF
0610009D07Rik	0610006I08Rik	1110017D15Rik
0610012G03Rik	0610007C21Rik	1110018J18Rik									0610006I08Rik	0610007C21Rik	1190002A17Rik
0610031J06Rik	0610007P22Rik	1110059E24Rik									0610009B22Rik	0610007P22Rik	1200014J11Rik
0710008K08Rik	0610009O20Rik	1810055E12Rik									0610009D07Rik	0610010K14Rik	1300003B13Rik
1110002N22Rik	0610025P10Rik	2400001E08Rik									0610009O20Rik	0610012G03Rik	1500001A10Rik
1110007C09Rik	0610037L13Rik	2610101N10Rik									0710008K08Rik	0610031J06Rik	1500031L02Rik
1110008P14Rik	0910001A06Rik	2700097O09Rik									0910001L09Rik	0910001A06Rik	1600015I10Rik
1110012D08Rik	0910001L09Rik	4732471D19Rik									1110002N22Rik	1110007L15Rik	1700023B02Rik
1110012M11Rik	1110007L15Rik	6430537H07Rik									1110004F10Rik	1110008P14Rik	1700028P14Rik
1110020P15Rik	1110032A13Rik	9030624J02Rik									1110005A03Rik	1110012M11Rik	1700074P13Rik
1110028A07Rik	1110032E23Rik	AI931714									1110012J17Rik	1110020P15Rik	1700093K21Rik
1110036O03Rik	1110034A24Rik	AU018829									1110018J18Rik	1110032A13Rik	1810064F22Rik
1110038D17Rik	1110038F14Rik	Adrbk1									1110032E23Rik	1110038D17Rik	2010001J22Rik
1110039B18Rik	1190020J12Rik	Aldh1l1									1110034A24Rik	1110038F14Rik	2010200O16Rik
1110049B09Rik	1300018I05Rik	Art3									1110039B18Rik	1110057K04Rik	2010305C02Rik
1110057K04Rik	1500012F01Rik	Atg10									1110059E24Rik	1190005P17Rik	2210038L17Rik
1190002A17Rik	1500041N16Rik	Atp5sl									1190007F08Rik	1190020J12Rik	2300006N05Rik
1190002H23Rik	1600012H06Rik	BC005682									1200002N14Rik	1500001L15Rik	2310001A20Rik
1190007F08Rik	1600021P15Rik	BC021395									1200003I07Rik	1500010J02Rik	2310003F16Rik
1200002N14Rik	1700023B02Rik	BC046331									1200011O22Rik	1500012F01Rik	2310033E01Rik
1200003I07Rik	1700029P11Rik	Brd9									1300017J02Rik	1500032L24Rik	2310043L02Rik
1200009F10Rik	1700052N19Rik	Cat									1300018I05Rik	1700012G19Rik	2410014A08Rik
1200013B08Rik	1810055G02Rik	Ccin		Biological process of the reds							1500005A01Rik	1700021F05Rik	2410018C17Rik		Biological process of the reds
1200016D23Rik	1810064F22Rik	Ccl27		GO term	Description	P-value	FDR q-value	Enrichment (N, B, n, b)			1500019C06Rik	1700029J07Rik	2410018M08Rik		GO term	Description	P-value	FDR q-value	Enrichment (N, B, n, b)
1300007L22Rik	1810073G14Rik	Cdh24		GO:0044237	cellular metabolic process	1.01e-10	8.72e-07	1.19 (5029,1975,1288,603)			1500032D16Rik	1700029P11Rik	2410025L10Rik		GO:0044260	cellular macromolecule metabolic process	2.41e-08	0.000178	1.23 (3608,1151,922,362)
1300010M03Rik	2010005J08Rik	Cdk5		GO:0008152	metabolic process	3.98e-09	1.72e-05	1.15 (5029,2313,1288,682)			1520401A03Rik	1810008A18Rik	2510012J08Rik		GO:0006364	rRNA processing	9.1e-08	0.000337	2.38 (3608,51,922,31)
1300012G16Rik	2010107E04Rik	Cdk9		GO:0044260	cellular macromolecule metabolic process	6.35e-09	1.83e-05	1.23 (5029,1389,1288,436)			1600002K03Rik	1810009A15Rik	2610024G14Rik		GO:0016072	rRNA metabolic process	1.71e-07	0.000423	2.33 (3608,52,922,31)
1300014I06Rik	2010200O16Rik	Centa2		GO:0044238	primary metabolic process	3.26e-08	7.04e-05	1.16 (5029,2023,1288,601)			1600012H06Rik	1810027O10Rik	2610039C10Rik		GO:0043170	macromolecule metabolic process	4.72e-07	0.000874	1.19 (3608,1263,922,385)
1500002O20Rik	2210009G21Rik	Cetn3		GO:0071704	organic substance metabolic process	5.84e-07	0.00101	1.14 (5029,2097,1288,612)			1600016N20Rik	1810035L17Rik	2610524H06Rik		GO:0009059	macromolecule biosynthetic process	5.32e-07	0.000789	1.34 (3608,553,922,189)
1500005A01Rik	2210418O10Rik	Cox5a		GO:0006412	translation	9.92e-07	0.00143	1.79 (5029,120,1288,55)			1600021P15Rik	1810046J19Rik	2810432L12Rik		GO:0006396	RNA processing	6.81e-07	0.000841	1.62 (3608,188,922,78)
1500031L02Rik	2310003L22Rik	D3Wsu161e		GO:0044267	cellular protein metabolic process	1.53e-06	0.00188	1.30 (5029,655,1288,218)			1600029D21Rik	1810055G02Rik	2900010M23Rik		GO:0034645	cellular macromolecule biosynthetic process	8.76e-07	0.000928	1.33 (3608,546,922,186)
1500032D16Rik	2310007F21Rik	Dand5		GO:0006396	RNA processing	6.95e-06	0.00751	1.57 (5029,184,1288,74)			1700001P01Rik	1810063B05Rik	2900064A13Rik		GO:0006412	translation	1.68e-06	0.00156	1.72 (3608,134,922,59)
1500032L24Rik	2310016E02Rik	Dgat1		GO:0043170	macromolecule metabolic process	7.29e-06	0.007	1.16 (5029,1569,1288,465)			1700008F21Rik	2010107E04Rik	3200002M19Rik		GO:0034470	ncRNA processing	5.28e-06	0.00435	1.83 (3608,94,922,44)
1500035H01Rik	2310039H08Rik	Dnajb10		GO:0015031	protein transport	5.06e-05	0.0437	1.40 (5029,281,1288,101)			1700008P20Rik	2210012G02Rik	4921509C19Rik		GO:0044237	cellular metabolic process	8.15e-06	0.00604	1.14 (3608,1621,922,471)
1520401A03Rik	2310045A20Rik	Dpm2		GO:0034641	cellular nitrogen compound metabolic process	5.58e-05	0.0438	1.18 (5029,1066,1288,323)			1700012H05Rik	2210016L21Rik	4921509E07Rik		GO:0016070	RNA metabolic process	8.47e-06	0.0057	1.29 (3608,566,922,187)
1600002K03Rik	2310047M10Rik	Dyx1c1		GO:0045184	establishment of protein localization	7.02e-05	0.0506	1.39 (5029,293,1288,104)			1700019G17Rik	2210418O10Rik	4921523A10Rik		GO:0090304	nucleic acid metabolic process	1.47e-05	0.00905	1.25 (3608,677,922,217)
1600027N09Rik	2410002F23Rik	EG546150		GO:0006725	cellular aromatic compound metabolic process	7.66e-05	0.0509	1.18 (5029,1033,1288,313)			1700021C14Rik	2310003L22Rik	4921530L21Rik		GO:0006139	nucleobase-containing compound metabolic process	1.73e-05	0.00984	1.22 (3608,834,922,260)
1700001E04Rik	2410127E18Rik	Efcab4a		GO:0006807	nitrogen compound metabolic process	8.14e-05	0.0502	1.17 (5029,1170,1288,350)			1700022C21Rik	2310008H09Rik	4922505G16Rik		GO:0046483	heterocycle metabolic process	2e-05	0.0106	1.21 (3608,861,922,267)
1700001J03Rik	2500003M10Rik	Eif4a3		GO:0046907	intracellular transport	8.34e-05	0.0481	1.42 (5029,251,1288,91)			1700025G04Rik	2310036O22Rik	4930453N24Rik		GO:0022613	ribonucleoprotein complex biogenesis	4.26e-05	0.021	2.08 (3608,47,922,25)
1700007G11Rik	2510006D16Rik	Fads6		GO:0006139	nucleobase-containing compound metabolic process	8.54e-05	0.0461	1.19 (5029,983,1288,299)			1700029G01Rik	2310056P07Rik	4930521A18Rik		GO:0034641	cellular nitrogen compound metabolic process	4.43e-05	0.0205	1.20 (3608,902,922,276)
1700008F21Rik	2600009E05Rik	Fahd2a		GO:0019538	protein metabolic process	9.26e-05	0.0471	1.20 (5029,871,1288,268)			1700029I15Rik	2310061F22Rik	4930562D19Rik		GO:0008152	metabolic process	4.92e-05	0.0214	1.11 (3608,1865,922,528)
1700010M22Rik	2610003J06Rik	Fkrp		GO:0046483	heterocycle metabolic process	0.000102	0.0488	1.18 (5029,1029,1288,311)			1700052N19Rik	2400003C14Rik	4930595M18Rik		GO:0006725	cellular aromatic compound metabolic process	4.94e-05	0.0203	1.20 (3608,870,922,267)
1700011F14Rik	2610027L16Rik	Foxh1		GO:0070647	protein modification by small protein conjugation or removal	0.000125	0.0569	1.61 (5029,119,1288,49)			1700088E04Rik	2400010D15Rik	4931406B18Rik		GO:0044249	cellular biosynthetic process	5.54e-05	0.0216	1.22 (3608,736,922,230)
1700012G19Rik	2610103J23Rik	Foxred1		GO:0006996	organelle organization	0.000127	0.0549	1.28 (5029,468,1288,154)			1700113I22Rik	2410002F23Rik	4931417G12Rik		GO:1901360	organic cyclic compound metabolic process	6.08e-05	0.0225	1.19 (3608,909,922,277)
1700013N18Rik	2700060E02Rik	Fuk		GO:0006397	mRNA processing	0.000131	0.0537	1.67 (5029,98,1288,42)			1700123O20Rik	2410004A20Rik	4933417E01Rik		GO:0071704	organic substance metabolic process	7.3e-05	0.0257	1.12 (3608,1682,922,480)
1700016D06Rik	2810007J24Rik	Fzd10		GO:1901360	organic cyclic compound metabolic process	0.000138	0.054	1.17 (5029,1110,1288,332)			1810007P19Rik	2410004L22Rik	4933434E20Rik		GO:0044238	primary metabolic process	9.08e-05	0.0306	1.12 (3608,1642,922,469)
1700016K19Rik	2810021B07Rik	Ggcx		GO:1902582	single-organism intracellular transport	0.000214	0.0803	1.45 (5029,191,1288,71)			1810009N02Rik	2410015M20Rik	5430435G22Rik		GO:0009058	biosynthetic process	9.41e-05	0.0303	1.21 (3608,774,922,239)
1700019G17Rik	3110056O03Rik	Golga7		GO:0090304	nucleic acid metabolic process	0.000456	0.164	1.19 (5029,802,1288,244)			1810014F10Rik	2410015N17Rik	6330416L07Rik		GO:1901576	organic substance biosynthetic process	0.000152	0.0469	1.20 (3608,757,922,233)
1700020D05Rik	3300001P08Rik	Gstp1		GO:0008380	RNA splicing	0.000499	0.173	1.71 (5029,73,1288,32)			1810015A11Rik	2410018G20Rik	6330545A04Rik		GO:0006807	nitrogen compound metabolic process	0.000163	0.0482	1.17 (3608,968,922,290)
1700021F05Rik	4121402D02Rik	Gstz1		GO:0007049	cell cycle	0.000543	0.18	1.47 (5029,154,1288,58)			1810020D17Rik	2500002L14Rik	9030421J09Rik		GO:0030490	maturation of SSU-rRNA	0.000275	0.0784	3.91 (3608,6,922,6)
1700021K02Rik	4632411B12Rik	H2-Ke6		GO:0016482	cytoplasmic transport	0.000566	0.181	1.55 (5029,113,1288,45)			1810030N24Rik	2500003M10Rik	9230110C19Rik		GO:0042274	ribosomal small subunit biogenesis	0.00048	0.132	3.13 (3608,10,922,8)
1700023I07Rik	4632419K20Rik	Htf9c		GO:0016071	mRNA metabolic process	0.000595	0.183	1.57 (5029,107,1288,43)			1810055E12Rik	2600009E05Rik	9330155M09Rik		GO:0044085	cellular component biogenesis	0.000558	0.148	1.79 (3608,59,922,27)
1700023M03Rik	4833426J09Rik	Ifna13		GO:0044248	cellular catabolic process	0.000692	0.206	1.28 (5029,385,1288,126)			1810073G14Rik	2610304G08Rik	9430023L20Rik		GO:0006417	regulation of translation	0.000593	0.151	1.75 (3608,65,922,29)
1700025E21Rik	4930455C21Rik	Ipo13		GO:0006511	ubiquitin-dependent protein catabolic process	0.000872	0.251	1.63 (5029,84,1288,35)			2010003O18Rik	2610507B11Rik	9530066K23Rik		GO:0034660	ncRNA metabolic process	0.000596	0.147	1.53 (3608,120,922,47)
1700027A23Rik	4930470P17Rik	Kel		GO:0034645	cellular macromolecule biosynthetic process	0.000921	0.257	1.20 (5029,676,1288,207)			2010005J08Rik	2700097O09Rik	9930104L06Rik		GO:0006413	translational initiation	0.000827	0.198	2.17 (3608,27,922,15)
1700027D21Rik	4930506M07Rik	Kptn									2010106G01Rik	2810002N01Rik	A130030D10Rik
1700027J05Rik	4930515G01Rik	LOC100044289									2010107G12Rik	2810004N23Rik	A530088H08Rik
1700029F12Rik	4933407N01Rik	LOC100045002									2010316F05Rik	2810405J04Rik	A730011L01Rik
1700029G01Rik	5133400G04Rik	LOC100048020									2210021J22Rik	2810428I15Rik	A730037C10Rik
1700034K16Rik	5330431N19Rik	LOC218963									2300002D11Rik	3000004C01Rik	AA415398
1700057G04Rik	5430437P03Rik	LOC668837									2310003H01Rik	3300001G02Rik	AF067061
1700065I17Rik	5730453I16Rik	Lmo2									2310005N01Rik	3830408P04Rik	AF067063
1700067K01Rik	5730589K01Rik	Mapk8ip2									2310005N03Rik	4933439C20Rik	AI451617
1700072E05Rik	5830404H04Rik	Mbd3									2310007F21Rik	5133401N09Rik	AI987692
1700093K21Rik	6230427J02Rik	Mkrn3									2310008M10Rik	5730589K01Rik	AU015228
1700095K08Rik	6330442E10Rik	Mpzl3									2310016C08Rik	5730596K20Rik	AY761184
1700113I22Rik	6430527G18Rik	Mybpc2									2310016E02Rik	5930416I19Rik	Abpg
1700113O17Rik	9130011J15Rik	Myl7									2310016M24Rik	6330548G22Rik	Abra
1700123O20Rik	9130404D08Rik	Nars2									2310021P13Rik	6720458F09Rik	Acin1
1700127D06Rik	9430023L20Rik	Nrbp2									2310030G06Rik	8030451F13Rik	Acsbg1
1810007M14Rik	9430029K10Rik	Nudcd1									2310031L18Rik	9430015G10Rik	Acsl4
1810008A18Rik	A330080J22Rik	Nusap1									2310033P09Rik	9430029K10Rik	Acta2
1810009N02Rik	A430060F13Rik	Ociad1									2310036D22Rik	9830130M13Rik	Adam2
1810010M01Rik	A530082C11Rik	Olfr1109									2310038H17Rik	A830080D01Rik	Adam8
1810011O10Rik	A830007P12Rik	Olfr591									2310042E22Rik	A930034L06Rik	Adcy2
1810020G14Rik	A830080D01Rik	Perp									2310044G17Rik	AA407659	Adcy6
1810027O10Rik	A930016P21Rik	Pex19									2310044H10Rik	AA673488	Adipor2
1810029B16Rik	AA407659	Pkig									2310045A20Rik	AI314180	Adrb3
1810030N24Rik	AA673488	Plekha8									2310046K01Rik	AI661453	Agpat9
1810035L17Rik	AA881470	Polr2h									2310046O06Rik	Aars	Aif1
1810046J19Rik	AI316807	Prpf8									2310047M10Rik	Abcd1	Akap2
1810049H13Rik	AI449175	Prss36									2310061C15Rik	Abcf1	Akap4
1810063B05Rik	AI606181	Rabggta									2310079F23Rik	Abcf2	Alox12b
2010001J22Rik	Aacs	Rai12									2410001C21Rik	Acbd4	Alox5
2010002N04Rik	Aarsd1	Rbm10									2410016F19Rik	Acn9	Alx4
2010003O18Rik	Abca3	Rer1									2410016O06Rik	Aco2	Amacr
2010004A03Rik	Abcd3	Rhbdd3									2410019A14Rik	Acot8	Ampd1
2010106G01Rik	Abcf1	Rnf125									2410066E13Rik	Actb	Ank3
2010110K16Rik	Abcf3	Rpn1									2410081M15Rik	Actr10	Ankrd22
2010305C02Rik	Abcg4	Sbds									2410116G06Rik	Adnp	Ankrd37
2210010C04Rik	Abhd1	Scamp2									2410127E18Rik	Adrm1	Antxr1
2210012G02Rik	Abtb1	Sema3b									2410127L17Rik	Afg3l1	Ap4b1
2210016L21Rik	Acaa1a	Sf3a1									2410166I05Rik	Aip	Apbb1ip
2210038L17Rik	Acaa2	Sfrs16									2510006D16Rik	Akap1	Apc
2310001A20Rik	Acadvl	Sirt7									2510009E07Rik	Akap8l	Apitd1
2310002B14Rik	Acbd4	Slc25a36									2600001B17Rik	Akp5	Apoc3
2310005E10Rik	Acot1	Smcr8									2610003J06Rik	Akr7a5	Apom
2310005N03Rik	Acot7	Spns1									2610016F04Rik	Aldh1l1	Aqp9
2310006J04Rik	Acp2	Stk4									2610020O08Rik	Alg5	Arg2
2310008H09Rik	Acss2	Taldo1									2610027C15Rik	Amn	Arhgap17
2310008M10Rik	Actl6b	Tex261									2610029G23Rik	Anapc13	Arl6ip2
2310010M24Rik	Actn4	Thap4									2610044O15Rik	Anapc5	Arr3
2310016C16Rik	Actr10	Tmem102									2610101N10Rik	Anapc7	Artn
2310016M24Rik	Actr3	Trappc1									2610103J23Rik	Ankle2	Atp8a2
2310021H06Rik	Adam2	Tyro3									2610205E22Rik	Ankrd10	Avpr1b
2310021P13Rik	Adck5	Ubac1									2610301F02Rik	Ankrd54	B020031M17Rik
2310026E23Rik	Adipor1	Vamp3									2610528E23Rik	Anxa11	B3gat1
2310031L18Rik	Adnp	Vav3									2610528J11Rik	Ap1s1	B3gat2
2310033K02Rik	Aff1	Vps29									2700060E02Rik	Ap3d1	B430306N03Rik
2310035C23Rik	Ahcy	Yipf1									2700094K13Rik	Ap4s1	BC003331
2310036D22Rik	Ahnak	Zfp105									2810004N20Rik	Aplp2	BC003885
2310036O22Rik	Aip	Zfp67									2810022L02Rik	Apoc1	BC003993
2310037I24Rik	Akap4	Zxdc									2810046L04Rik	Apoe	BC005624
2310042E22Rik	Akp2										2810405K02Rik	Aprt	BC030476
2310043L02Rik	Akr1a4										2810408M09Rik	Aqp11	BC030499
2310044H10Rik	Akr7a5										2810422O20Rik	Araf	BC049702
2310047C04Rik	Aldh2										2810452K22Rik	Ard1	BC057371
2310056P07Rik	Aldh3a2										3110023B02Rik	Arf2	BC060267
2310057J18Rik	Aldh5a1										3110043J09Rik	Arfgap2	BC061212
2310061F22Rik	Aldh6a1										3110050N22Rik	Arglu1	BC062109
2400003C14Rik	Aldoa										3110056O03Rik	Arhgdib	BC117090
2410001C21Rik	Alg14										3300001P08Rik	Arih2	Bbs2
2410004A20Rik	Alg5										4121402D02Rik	Arl6ip4	Bcl2l12
2410016O06Rik	Alkbh8										4432405B04Rik	Arpc1a	Bclaf1
2410018C20Rik	Alox15										4632411B12Rik	Arpc5	Bex1
2410025L10Rik	Amhr2										4632417N05Rik	Arrdc4	Bfar
2410081M15Rik	Amz2										4632419K20Rik	Asb8	Bnip3l
2410091C18Rik	Anapc13										4732471D19Rik	Ascc2	Brwd3
2410146L05Rik	Anapc5										4733401H18Rik	Ash1l	Btbd16
2510009E07Rik	Anapc7										4833418A01Rik	Atf4	Bzrpl1
2600010E01Rik	Ankle2										4833426J09Rik	Atg2a	C030014K22Rik
2600014M03Rik	Ankmy2										4930408O21Rik	Atox1	C130050O18Rik
2610016F04Rik	Anks3										4930430E16Rik	Atp5c1	C1qtnf6
2610018G03Rik	Anp32a										4930455C21Rik	Atp5g3	C230094A16Rik
2610020O08Rik	Anxa11										4930486L24Rik	Atp5h	C5ar1
2610039C10Rik	Anxa2										4930506M07Rik	Atp5j	C630028N24Rik
2610109H07Rik	Ap1s1										4930515G01Rik	Atp6v0b	C78339
2610301B20Rik	Ap3b1										4930547N16Rik	Atp6v1e1	Caml
2610304G08Rik	Ap4m1										4930550L24Rik	Atpif1	Camp
2610507B11Rik	Apba3										4930583H14Rik	Aurkaip1	Car12
2610524A10Rik	Apeh										4933407N01Rik	Avpi1	Car5b
2610528E23Rik	Aplp2										5033414D02Rik	Axud1	Cartpt
2700094K13Rik	Apoe										5133400G04Rik	B020018G12Rik	Cass4
2810002O09Rik	Appbp2										5330431N19Rik	B4galt3	Ccdc122
2810003C17Rik	Appl1										5330439C02Rik	BB287469	Ccdc27
2810004N20Rik	Araf										5430432M24Rik	BC011248	Ccdc65
2810046L04Rik	Arfgap2										5430437P03Rik	BC021395	Ccdc85a
2810048G17Rik	Arfip2										5630401D24Rik	BC021790	Ccdc88b
2810055F11Rik	Arhgap30										5730403M16Rik	BC027231	Ccl28
2810405J04Rik	Arhgdib										5730449L18Rik	BC031181	Ccr7
2810405K02Rik	Arhgef3										5730453I16Rik	BC055324	Cd33
2810408A11Rik	Arl1										5730469M10Rik	BC087945	Cd38
2810410P22Rik	Arl6ip4										5730472N09Rik	Bag1	Cd4
2810416G20Rik	Arpc1a										5730502D15Rik	Bag5	Cd44
2810417H13Rik	Arpc5										5730536A07Rik	Bat3	Cdc27
2810426N06Rik	Arrdc4										5830404H04Rik	Bcl10	Cdh24
2810428I15Rik	Ars2										5830433M19Rik	Bcl2l14	Cdh8
2810432L12Rik	Artn										5830434P21Rik	Bglap2	Cdkl4
2810433K01Rik	Asb6										5830457O10Rik	Birc5	Cenpo
2810452K22Rik	Asb7										5830467P10Rik	Bloc1s3	Chmp4b
2810470D21Rik	Asb8										5830468K18Rik	Bmpr1a	Chrdl1
2900006K08Rik	Asns										5830472M02Rik	Bok	Chrm4
2900010M23Rik	Asnsd1										5830482F20Rik	Bola1	Chrnb2
2900024C23Rik	Asprv1										6030498E09Rik	Bola2	Ciz1
2900026A02Rik	Ate1										6230416J20Rik	Bop1	Clcf1
2900064A13Rik	Atf4										6330534C20Rik	Brf1	Cldn8
3110001D03Rik	Atf7ip										6430527G18Rik	Brms1	Clec4g
3110050N22Rik	Atg2a										6430537H07Rik	Bud13	Clip2
3110057O12Rik	Atp13a2										6430604K15Rik	Bxdc1	Clrn3
3300001G02Rik	Atp5a1										6620401K05Rik	Bzw1	Cml2
3300002I08Rik	Atp5g2										6720456B07Rik	C130032J12Rik	Cobl
3321401G04Rik	Atp5g3										6720456H20Rik	C130074G19Rik	Coch
3830406C13Rik	Atp5h										9030025P20Rik	C1qbp	Comtd1
4432416J03Rik	Atp6ap1										9030612M13Rik	C230093N12Rik	Coq4
4631422O05Rik	Atp6v1d										9030624J02Rik	Cacnb3	Cox6b2
4631426J05Rik	Atp6v1e1										9130008F23Rik	Cacybp	Cpa3
4632407F12Rik	Atpif1										9130011J15Rik	Cad	Cpa4
4831426I19Rik	Atxn10										9130227C08Rik	Cap1	Cplx4
4833405L16Rik	Aven										9130404D08Rik	Capn1	Cpsf4l
4921521F21Rik	Avpi1										9330129D05Rik	Casc3	Creg2
4921523A10Rik	B230118G17Rik										9330176C04Rik	Casp6	Csf1r
4921536K21Rik	B3gnt8										9330186A19Rik	Catsper2	Csprs
4930408O21Rik	B4galt3										9630015D15Rik	Cbr1	Ctla4
4930431L04Rik	BC002163										9930023K05Rik	Cbr2	Cuta
4930453N24Rik	BC002230										A130042E20Rik	Cc2d1a	Cyp2a12
4930507C10Rik	BC008155										A230051G13Rik	Ccbl1	Cyp3a13
4930521A18Rik	BC008163										A230106M15Rik	Ccdc53	Cyp4x1
4930542N07Rik	BC011248										A330080J22Rik	Ccdc58	Cypt3
4930555I21Rik	BC025575										A430005L14Rik	Ccdc59	D030013I16Rik
4930562D19Rik	BC026590										A530082C11Rik	Ccdc93	D10Ertd641e
4930563P21Rik	BC031181										A830007P12Rik	Cct3	D13Ertd608e
4930583H14Rik	BC031853										A930010I20Rik	Cct4	D3Ertd300e
4931406B18Rik	BC038286										A930016P21Rik	Cct5	D4Bwg1540e
4931406H21Rik	BC039093										A930025D01Rik	Cd109	D630039A03Rik
4931440F15Rik	BC049702										AA407526	Cd63	Dand5
4932414N04Rik	BC055324										AA409316	Cd9	Dao1
4932438H23Rik	BC057552										AA467197	Cdc42	Dapl1
4932442K08Rik	BC085271										AA691260	Cdc5l	Dclk1
4932702K14Rik	BC087945										AA881470	Cdc6	Ddit4l
4933403G14Rik	Baat										AA986860	Cdk10	Ddx3y
4933404M02Rik	Bag1										AI132487	Cdk2	Ddx46
4933406M09Rik	Bag3										AI316807	Cdk5rap3	Ddx49
4933411G11Rik	Bag5										AI413782	Cdk9	Ddx59
4933413G11Rik	Bat1a										AI428936	Cdkn2d	Dhfr
4933417E01Rik	Bat3										AI449175	Chaf1b	Dhx40
4933421E11Rik	Bbc3										AI450540	Chchd7	Dis3l
4933422H20Rik	Bckdk										AI606181	Chd8	Dleu7
4933428G20Rik	Bcmo1										AI837181	Chek2	Dlk2
4933429E10Rik	Bcs1l										AI931714	Chka	Dmtf1
4933436I01Rik	Bet1l										AU014645	Chmp2a	Dnahc2
4933437F05Rik	Bex2										AU018091	Chrac1	Dnajb7
4933439C20Rik	Bin1										AU021092	Cirh1a	Dnajb9
4933439F18Rik	Birc5										AU022252	Ckb	Dpf1
5033414D02Rik	Bok										AW540478	Clcnka	Drd3
5133401N09Rik	Bop1										AW544981	Clic4	Dsg4
5330439B14Rik	Bpnt1										Aard	Clip1	Dub1a
5430432M24Rik	Brcc3										Aars2	Clk4	Dusp13
5630401D24Rik	Bre										Aarsd1	Clmn	Dynlrb1
5730596K20Rik	Bspry										Aatf	Clp1	Dyx1c1
5830411N06Rik	Bxdc1										Abca3	Clpp	E130203B14Rik
5830427D03Rik	Bzw2										Abca7	Clptm1	E330017A01Rik
5830433M19Rik	C230096C10Rik										Abcb6	Clpx	EG432838
5830434P21Rik	C85492										Abcb8	Clta	EG433224
5830457O10Rik	Cables2										Abcc10	Cnot10	EG433623
5830467P10Rik	Calm2										Abcc5	Cog8	EG434729
5830468K18Rik	Calm3										Abcd3	Copb2	EG546347
5830472M02Rik	Cap1										Abce1	Cope	ENSMUSG00000068790
6030446N20Rik	Capg										Abcf3	Copg	Ecg2
6030498E09Rik	Capn2										Abcg2	Cops2	Efcab3
6330505N24Rik	Caprin1										Abcg4	Cops3	Ehhadh
6430517E21Rik	Casc3										Abhd1	Cops4	Ei24
6430571L13Rik	Casc4										Abhd12	Cops7a	Ell3
6430598A04Rik	Casp6										Abhd14b	Copz1	Elmo1
6430604K15Rik	Cbara1										Abhd2	Cox4nb	Ensa
6530401D17Rik	Cbfb										Acaa1a	Cox5b	Epha7
6720456H20Rik	Cbwd1										Acaa1b	Cox6a1	Erap1
8030451F13Rik	Cbx8										Acaa2	Cpeb2	Ereg
9030611O19Rik	Ccbl2										Acad10	Crat	Esco1
9030612M13Rik	Ccdc111										Acad9	Crxos1	F2
9130005N14Rik	Ccdc123										Acadl	Cryzl1	F8
9130213B05Rik	Ccdc126										Acadm	Csl	F9
9130227C08Rik	Ccdc23										Acads	Csnk1d	Fabp3
9130404D14Rik	Ccdc25										Acadvl	Csrp2	Fbxl22
9330129D05Rik	Ccdc27										Acat2	Cst3	Fbxo16
9330155M09Rik	Ccdc28b										Acbd6	Cstb	Fbxo36
9430056A22Rik	Ccdc32										Acly	Cstf3	Fbxo45
9630015D15Rik	Ccdc43										Aco1	Ctdspl2	Fcgr3
9630050M13Rik	Ccdc5										Acot1	Ctnnb1	Fezf2
9930023K05Rik	Ccdc59										Acot7	Ctsb	Fgf1
A130038H09Rik	Ccdc68										Acp2	Ctsz	Fndc3a
A130042E20Rik	Ccdc85b										Acrbp	Cuedc2	Foxj3
A130092J06Rik	Ccl25										Acsf3	Cugbp1	Foxp3
A230050P20Rik	Ccm2										Acsl5	Cutc	Frg1
A230051G13Rik	Ccnc										Acsl6	Cyb5r3	Ftcd
A230106M15Rik	Ccng1										Acss1	D030056L22Rik	Fv1
A230106N23Rik	Ccs										Acss2	D0HXS9928E	Fxyd7
A330021E22Rik	Cct3										Actn1	D19Bwg1357e	Fzd8
A530023O14Rik	Cct4										Actn2	D19Ertd721e	Gaa
A630098G03Rik	Cct5										Actn4	D3Wsu161e	Gabbr1
A730011L01Rik	Cct6a										Actr1b	D4Ertd22e	Galc
A730036I17Rik	Cd151										Actr3	D8Ertd738e	Galr1
A730049H05Rik	Cd4										Actr5	Dbndd2	Gclc
A730069N07Rik	Cd59a										Acvr1c	Dbnl	Gcnt2
A830006N08Rik	Cd63										Acy1	Dcakd	Gdap1l1
A930010I20Rik	Cd97										Acy3	Dci	Gimap1
A930025D01Rik	Cdc123										Ada	Dctn2	Gla
A930034L06Rik	Cdc25b										Adal	Ddit3	Gle1
AA467197	Cdc2l1										Adam15	Ddx20	Glt25d2
AA536717	Cdc2l6										Adamts18	Ddx27	Gm129
AI132487	Cdc42ep4										Adck4	Ddx41	Gm1673
AI314180	Cdk2										Adck5	Ddx51	Gm382
AI450540	Cdk5rap3										Adfp	Ddx54	Gm397
AI467606	Cdkn1a										Adh1	Deb1	Gm428
AI480653	Cdyl2										Adipor1	Dedd2	Gm75
AI661453	Cend1										Adora1	Dgka	Gm813
AI837181	Cenpl										Adrbk1	Dhps	Gm904
AU014645	Cenpo										Adssl1	Dhrs7b	Gnptg
AU018778	Cenpq										Aes	Dhrsx	Gpd1l
AU021034	Centd2										Aff1	Dhx38	Gpr77
AU022252	Cggbp1										Agpat2	Diablo	Gpt1
AW061290	Cgnl1										Agpat4	Dis3	Gramd2
AW146242	Cgrrf1										Agpat7	Dkkl1	Grk4
AW544981	Chaf1a										Agrn	Dmap1	Grpr
AW548124	Chchd7										Agrp	Dnajb6	Gsdma3
AY053573	Chka										Agtrap	Dnajc2	Gtf2ird2
AY358078	Chkb										Ahcy	Dnajc7	Gtpbp3
Aak1	Cilp										Ahsa2	Dnttip1	Gtrgeo22
Aard	Cirh1a										Aifm1	Dolpp1	Gucy2e
Aars	Clcn7										Aifm2	Dph3	Gulp1
Aars2	Clic1										Aim2	Dpp3	Gvin1
Abca1	Clip1										Ak3	Dppa4	Gzmd
Abca15	Clp1										Akp2	Drg1	H2-T10
Abca7	Clptm1										Akr1a4	Dus2l	Hcrt
Abcb1b	Clpx										Akr1b8	Dus3l	Hdc
Abcc5	Clrn3										Akr1e1	Dusp11	Hdgfrp3
Abce1	Clstn3										Akt1s1	Dym	Hist1h2af
Abcg5	Clta										Akt3	Dynll1	Hist1h2an
Abhd14b	Cltb										Alad	E130012A19Rik	Hist1h2ao
Abhd2	Cnih4										Aldh16a1	E2f6	Hist1h3d
Abi2	Cnpy2										Aldh1a1	EG547109	Hist1h3e
Ablim2	Cog1										Aldh1b1	EG625054	Hist1h4j
Ablim3	Coil										Aldh3a2	EG665378	Hist2h3b
Abpb	Col4a3bp										Aldh5a1	EG668668	Hist2h3c1
Abr	Copb2										Aldh6a1	Ebna1bp2	Hlf
Acaa1b	Cope										Aldoa	Ebp	Hmgn1
Acad10	Copg										Alg12	Echdc2	Hnrpa1
Acad8	Cops2										Alg14	Edf1	Hnrpa3
Acadm	Cops3										Alg3	Edg8	Hnrpu
Acads	Cops4										Alkbh3	Eef1a1	Hoxd13
Acat2	Cops5										Alkbh4	Eef1d	Hpn
Acbd6	Cops6										Alkbh7	Eef1g	Hrasls
Accn1	Coq9										Alkbh8	Eftud2	Hrasls5
Accn4	Coro1a										Alox5ap	Ehmt2	Hs3st3a1
Accn5	Coro1b										Ambra1	Eif1a	Hs6st2
Acin1	Coro1c										Amdhd2	Eif2b4	Hspa14
Acly	Cox11										Amhr2	Eif2b5	Hspa1a
Aco2	Cox17										Amph	Eif3d	Htr3a
Acot4	Cox4nb										Amz2	Eif3eip	Iars
Acox1	Cox5b										Anapc2	Eif3h	Id1
Acr	Cox6c										Ank	Eif3i	Ift20
Acsbg1	Cox7b										Ankmy2	Eif3k	Igf1
Acsbg2	Cpxm1										Ankrd1	Eif4a1	Igfbp2
Acsl4	Creb3										Ankrd13a	Eif4a3	Il17a
Acsl5	Crem										Ankrd27	Eif4g1	Il20ra
Acsl6	Cript										Ankrd35	Eif4h	Indo
Acss1	Crtap										Ankrd40	Eif5	Itih4
Actb	Cry2										Ankrd47	Eif6	Itm2a
Actn1	Cryz										Ankrd5	Elof1	Ivns1abp
Actr5	Cryzl1										Ankrd56	Emg1	Junb
Acvr1c	Csnk1d										Anks3	Endod1	Katna1
Acy1	Csrp2										Anxa2	Eno3	Kcna10
Acy3	Cst3										Anxa3	Entpd5	Kcne1
Acyp1	Cstf3										Anxa6	Ercc3	Kcnj15
Adam15	Ctdspl2										Anxa8	Ercc5	Kcnj6
Adam1b	Ctgf										Anxa9	Exosc1	Kcnk10
Adam22	Ctsc										Ap1b1	Faf1	Kcnq2
Adam23	Cuedc2										Ap1s3	Fasl	Kif13a
Adam26a	Cul3										Ap2a2	Fbxo15	Kifc2
Adam3	Cul7										Ap2b1	Fbxo31	Klc4
Adam33	Cutc										Ap2m1	Fem1c	Klf1
Adam6	Cux1										Ap2s1	Fen1	Klhl6
Adam9	Cxadr										Ap3b1	Fkbp2	Klk15
Adamts2	Cyb5										Ap3b2	Fkbp6	Klk1b11
Adamts20	Cyb561										Ap3s2	Flvcr2	Klk1b27
Adar	Cyba										Ap4m1	Fmnl3	Klrb1f
Adarb1	Cybrd1										Apba3	Fmr1nb	Krt27
Adat1	Cyhr1										Apeh	Folr1	Krt32
Adcy10	Cyp4f13										Apex1	Foxred1	Krt75
Adcyap1	D030056L22Rik										Apoa1bp	Fth1	Krt82
Add1	D10627										Apob48r	Ftsj3	LOC100038882
Add2	D10Wsu52e										Appbp2	Fyttd1	LOC100041596
Adh1	D11Wsu47e										Appl1	Gabarap	LOC100044222
Adh7	D15Mgi27										Appl2	Gabpa	LOC100044582
Adipoq	D17Wsu104e										Aqp3	Gadd45g	LOC100044708
Adipor2	D19Bwg1357e										Aqp7	Gak	LOC100045300
Adora1	D19Ertd721e										Aqp8	Ganab	LOC100045304
Adora2a	D4Ertd22e										Arfgap1	Gart	LOC100046608
Adrb2	D4Wsu114e										Arfip2	Gas8	LOC100046861
Adrb3	D6Wsu163e										Arfrp1	Gba	LOC100047046
Adrbk2	Dao1										Arhgap1	Gbl	LOC100047261
Adrm1	Dap										Arhgap22	Gdpd5	LOC100047619
Adssl1	Dbi										Arhgap30	Gfer	LOC100047815
Aebp1	Dbnl										Arhgap8	Ggnbp2	LOC100048530
Aes	Dbr1										Arhgap9	Gins4	LOC100048583
Afap1	Dci										Arhgef18	Git2	LOC100048796
Aff4	Dctn2										Arhgef19	Gldc	LOC218963
Afg3l1	Dctn5										Arhgef4	Glo1	LOC229571
Afmid	Ddit3										Arl1	Glrx3	LOC381936
Aftph	Ddx1										Arl16	Gm166	LOC435337
Ager	Ddx21										Arl2	Gm1821	LOC546840
Aggf1	Ddx27										Armc6	Gm2a	LOC625360
Agpat4	Ddx52										Armc8	Gm784	LOC626854
Agtr1b	Ddx54										Arnt	Gnb2l1	LOC633936
Agtrap	Dedd										Arpc3	Gnl3	LOC639910
Ahcyl1	Denr										Arpc4	Gnpda1	LOC654467
Ahi1	Dera										Arrb2	Golga3	LOC669168
Ahsg	Dhcr7										Ars2	Got2	Laptm4a
Aicda	Dhdds										Arsa	Gpatch3	Lass4
Aifm1	Dhps										As3mt	Gpr139	Lat2
Aifm2	Dhrs7b										Asah1	Gpr172b	Lax1
Aifm3	Dhrsx										Asah3	Gpr89	Lbp
Ak3	Dhx38										Asb13	Gripap1	Lca5
Akap1	Dhx9										Asb6	Grpel1	Lck
Akap2	Diablo										Asb7	Grwd1	Lcorl
Akap8l	Dido1										Ascc1	Gss	Ldhc
Akap9	Dis3										Ash2l	Gsta4	Leprel1
Akr1b7	Dlgap4										Asna1	Gstm1	Leprel2
Akr1b8	Dlst										Asns	Gtf2e1	Lgals12
Akr1c14	Dnajb9										Asnsd1	Gtf2f1	Lgals3
Akr1c18	Dnajc15										Ass1	Gtf2h1	Lgmn
Akr1c21	Dnajc2										Aste1	Gtf2h4	Lipc
Akr1d1	Dnajc7										Atad3a	Gtf3c4	Lrrc16b
Akr1e1	Dnalc1										Ate1	Gtf3c5	Lrrc2
Alad	Dnase1l1										Atf7ip	Gtf3c6	Lrrc20
Alas2	Dock9										Atg4d	Guca1a	Lrrc23
Alcam	Dolpp1										Atg9b	Gulo	Lrrc46
Aldh1a1	Dos										Atm	Gusb	Ltk
Aldh1a3	Dpagt1										Atn1	H2afz	Lyl1
Aldh1l2	Dph2										Atp12a	H47	Lypla1
Aldh3a1	Dph3										Atp13a1	Hdgf	MGC107702
Aldh3b1	Dph4										Atp13a2	Hdgfrp2	Mad2l1bp
Aldoc	Dph5										Atp1b1	Heatr1	Maged1
Alg8	Dpp3										Atp2a3	Heatr3	Magoh
Alkbh3	Dpp8										Atp5a1	Hexb	Mak
Alox12b	Drg1										Atp5b	Hgs	Man2b2
Alox5ap	Dsg2										Atp5d	Hist1h2ah	Manea
Als2cr12	Dstn										Atp5e	Hist2h2ac	Map1lc3b
Als2cr13	Dus1l										Atp5f1	Hmg20b	Map3k12
Amac1	Dym										Atp5g2	Hmgcl	Mark4
Ambra1	Dync1h1										Atp5j2	Hmgn2	Mcfd2
Amdhd2	Dync1li2										Atp5k	Hn1	Med6
Amelx	Dyrk1b										Atp5o	Hnrpab	Mfi2
Amigo1	E130303B06Rik										Atp5sl	Hnrpm	Mgl1
Ampd1	E2f6										Atp6ap2	Hrmt1l2	Mllt3
Ampd2	E430025E21Rik										Atp6v0d1	Hsd3b2	Mmp3
Amph	EG277333										Atp6v0e	Hsp90aa1	Mon1a
Angptl3	EG432637										Atp6v1d	Hsp90ab1	Mrgpra7
Angptl4	EG432838										Atp8b1	Hspa4	Mrgpra8
Ankmy1	EG433224										Atp9b	Iap	Mrpl2
Ankrd10	EG436240										Atpbd1c	Icam1	Msx1
Ankrd23	EG622339										Atxn10	Idh3b	Mtap7d2
Ankrd27	EG625054										Aup1	Idh3g	Mtcp1
Ankrd37	EG668668										Aurka	Ift52	Mxd4
Ankrd39	Ech1										Aven	Igf2bp2	Mybphl
Ankrd40	Ecsit										Azi1	Ikbkap	Myh8
Ankrd46	Eef1a1										Azi2	Il17d	Myo1c
Ankrd49	Eef1b2										B020006M18Rik	Ilf2	Naaa
Ankrd5	Eef1d										B230118G17Rik	Ilk	Nanogpd
Ankrd7	Eef1g										B230120H23Rik	Imp3	Nbn
Anxa1	Eif2a										B3galt4	Imp4	Ncf2
Anxa3	Eif3eip										B3gnt3	Impdh1	Ndufb2
Anxa4	Eif3f										B3gnt8	Impdh2	Nepn
Anxa5	Eif3g										B4galt1	Irgm	Nfatc2
Anxa6	Eif3h										B4galt7	Irx2	Nfyb
Anxa8	Eif3s10										B930041F14Rik	Itfg3	Nin
Aoc2	Eif3s8										BB128963	Jmjd1a	Nkg7
Ap1s2	Eif4ebp1										BC002163	Josd3	Nkx1-2
Ap2a2	Eif4el3										BC002230	Kctd20	Nkx2-6
Ap2b1	Eif4h										BC003266	Khdrbs1	Nlrp5
Ap2m1	Eif5										BC004004	Kif17	Nmb
Ap3d1	Elmo2										BC005537	Kin	Nmnat1
Ap3m1	Elovl1										BC005682	Klf4	Nola1
Ap4s1	Elovl6										BC008155	Klf5	Notch2
Apoa1bp	Elp2										BC008163	Klhdc4	Nphs2
Apoa4	Elp3										BC016495	Klhl11	Nr1h3
Apob48r	Emg1										BC017158	Klhl26	Nr1h5
Apobec3	Eml3										BC017643	Klk7	Nrbp1
Apoc1	Eml4										BC021381	L2hgdh	Nrd1
Apoc3	Eno2										BC021614	LOC100039532	Nrip1
Apom	Enpp1										BC022224	LOC100039571	Nrp2
App	Ensa										BC024814	LOC100043391	Nt5c1b
Appl2	Epb4.1l1										BC024997	LOC100044087	Nthl1
Aprt	Ercc1										BC026585	LOC100044294	Ntrk3
Aqp11	Ercc3										BC026682	LOC100044322	Nucb2
Arc	Ercc4										BC031853	LOC100044779	Nupr1
Ard1	Ercc5										BC034076	LOC100046049	OTTMUSG00000000281
Areg	Ergic3										BC038286	LOC100046393	OTTMUSG00000001246
Arf2	Erlin2										BC038925	LOC100047052	OTTMUSG00000007655
Arfgap1	Erp29										BC039093	LOC100047184	OTTMUSG00000010136
Arfrp1	Esrra										BC043301	LOC100047369	OTTMUSG00000010537
Arg1	Etf1										BC046331	LOC100047490	Oas3
Arglu1	Etfdh										BC046404	LOC100047615	Obox6
Arhgap1	Exoc7										BC048403	LOC100047707	Odz3
Arhgap22	Exoc8										BC048679	LOC100047935	Olfr1038
Arhgap6	Exosc2										BC050092	LOC100047998	Olfr1045
Arhgef15	F11r										BC051227	LOC100048105	Olfr1052
Arhgef18	F2r										BC055368	LOC100048187	Olfr1095
Arhgef2	Fadd										BC056474	LOC100048301	Olfr1109
Arhgef6	Fbln1										BC056923	LOC100048445	Olfr1158
Arih2	Fbxl20										BC057552	LOC100048613	Olfr1182
Arl11	Fbxo38										BC067047	LOC216443	Olfr121
Arl2bp	Fbxw2										BC085271	LOC241593	Olfr1225
Arl5a	Fech										Bace1	LOC381629	Olfr1239
Arl9	Fem1c										Bad	LOC433632	Olfr1263
Armc6	Fert2										Bag3	LOC545056	Olfr1303
Armc8	Fgfbp3										Bat1a	LOC546015	Olfr1312
Armcx1	Fis1										Bat2	LOC621824	Olfr1386
Armcx2	Fkbp1a										Bax	LOC654426	Olfr1387
Armcx3	Fkbp2										Baz2a	LOC666904	Olfr1414
Arrb1	Fkbp9										Bbx	LOC668837	Olfr155
Arrdc3	Flad1										Bcap29	LOC675813	Olfr176
Arsa	Fmnl3										Bcas3	Lamp2	Olfr192
Arsg	Frmd6										Bcat1	Leng1	Olfr239
Arsj	Frs2										Bcat2	Lgals4	Olfr330
Arx	Fth1										Bccip	Lgals9	Olfr345
As3mt	Fyttd1										Bcdin3d	Lias	Olfr360
Asah1	Fzr1										Bckdha	Lmnb1	Olfr382
Asah3	G3bp1										Bckdk	Lrpap1	Olfr401
Asb1	Gabarapl1										Bcl6b	Lrsam1	Olfr406
Asb12	Gadd45g										Bcl7a	Lsm12	Olfr426
Asb15	Ganab										Bcl9	Lsm4	Olfr448
Asb4	Gapdh										Bcl9l	Ltv1	Olfr483
Ascc1	Gas2l1										Bcor	Luc7l	Olfr51
Ascc2	Gas8										Bcorl1	Lyar	Olfr518
Asgr1	Gast										Bcs1l	Lysmd1	Olfr533
Asna1	Gatad1										Bdh2	M6pr	Olfr577
Asph	Gba										Bet1l	Maf1	Olfr578
Asrgl1	Gbp3										Bex2	Man2b1	Olfr591
Astn1	Gc										Bgn	Manbal	Olfr631
Astn2	Gca										Bin1	Map1lc3a	Olfr635
Atf5	Gcdh										Blvra	Map2k2	Olfr639
Atic	Gcnt2										Blvrb	Mapk14	Olfr681
Atm	Gdi1										Bmp4	Mapt	Olfr690
Atp10a	Ggnbp2										Bmp7	Mark3	Olfr694
Atp10d	Gipc1										Bmpr2	Mast2	Olfr699
Atp12a	Glo1										Bms1	Mat2a	Olfr713
Atp1b2	Glrx3										Bmyc	Matn4	Olfr716
Atp2a3	Glt25d1										Bpnt1	Mcl1	Olfr725
Atp2b3	Gm1006										Brap	Mdh2	Olfr746
Atp2b4	Gm1568										Brcc3	Med7	Olfr786
Atp4a	Gm1821										Bre	Med8	Olfr815
Atp5c1	Gm50										Brf2	Mettl2	Olfr906
Atp5d	Gm648										Brip1	Mettl6	Olfr974
Atp5e	Gmpr2										Brp16	Mfge8	Oprl1
Atp5j	Gnl2										Brpf1	Mgmt	Oprs1
Atp5j2	Gnl3										Btbd11	Mif	Otud5
Atp6ap2	Gns										Btbd14b	Mir16	P2ry13
Atp6v0a1	Golga3										Btrc	Mkks	P4hb
Atp6v0b	Got2										Bud31	Mns1	Pabpn1
Atp6v0d2	Gpatch4										C030039L03Rik	Mogat2	Padi6
Atp9b	Gpr172b										C130022K22Rik	Morn2	Pank3
Atpaf1	Gprc5a										C130026I21Rik	Mpv17	Paqr6
Atpaf2	Gpsn2										C130038G02Rik	Mpv17l	Parp6
Atpbd1c	Grb14										C1qtnf2	Mrpl20	Pcdh10
Atxn7l2	Grina										C1qtnf4	Mrpl23	Pcdha11
Aup1	Gstm1										C1qtnf9	Mrpl33	Pcdhb22
Aurkaip1	Gstm2										C2	Mrpl40	Pcdhb6
Avil	Gstt2										C230052I12Rik	Mrpl49	Pdc
Avpr1a	Gtf2e2										C230078M08Rik	Mrpl52	Pde6c
Axl	Gtf2f1										C230096C10Rik	Mrps10	Pdgfrl
Aym1	Gtf3a										C330023M02Rik	Mrps17	Pebp1
Azi2	Gtf3c4										C530028I08Rik	Mrps18c	Pelp1
B020018G12Rik	Gtf3c5										C530043G21Rik	Mrps24	Pfdn5
B230342M21Rik	Gtf3c6										C530044N13Rik	Mrps26	Pglyrp1
B230399E16Rik	Gtsf1l										C79267	Mrps30	Pglyrp4
B2m	Gusb										C85492	Mrps6	Pgm2l1
B3galnt1	H2-M10.1										Calm2	Mrps7	Pgm3
B3galt4	H47										Calm3	Ms4a4c	Phf11
B3galt6	Hadhb										Camk2b	Mt1	Phospho1
B3gat1	Haghl										Camk2d	Mt2	Phox2a
B3gat2	Hal										Camta2	Mtrr	Pi4kb
B3gnt1	Harbi1										Capg	Mtx1	Pign
B4galnt4	Hba-a1										Capn2	Mvp	Pigyl
B4galt1	Hbs1l										Capn5	Mybbp1a	Pira1
B930076A02	Hccs										Capn6	Myef2	Pkig
B9d2	Hddc2										Capns1	Myl6	Pkn3
BB128963	Hdgfrp2										Caprin1	Mylpf	Plekha4
BB146404	Hdlbp										Capsl	Mypn	Plk2
BB287469	Hemk1										Capzb	Myst1	Plk3
BC002059	Hepacam										Car4	N6amt2	Pno1
BC003266	Herc4										Cars	Naca	Polr2f
BC003281	Herpud1										Casc4	Nampt	Polr2j
BC003885	Hes1										Caskin1	Nasp	Ppp4c
BC005537	Hexb										Casp7	Ncapd2	Prdm8
BC006779	Hgs										Cat	Ncaph2	Prdm9
BC013491	Hgsnat										Cbfb	Ncl	Prf1
BC013529	Hist1h2ah										Cbl	Ndfip1	Prkcd
BC013712	Hist1h2ak										Cblb	Ndufa13	Prkd3
BC016495	Hist1h2an										Cbr3	Ndufa2	Prkx
BC017158	Hmgn2										Cbs	Ndufa6	Prl3d3
BC017643	Hnrpab										Cbwd1	Ndufa7	Prl7a2
BC019943	Hnrpll										Cbx7	Ndufb4	Prmt5
BC023055	Hnrpul1										Cbx8	Ndufb6	Prpf38a
BC024479	Hoxc12										Cc2d1b	Ndufc1	Psg22
BC025816	Hps1										Ccbl2	Ndufs7	Psg25
BC025920	Hps6										Ccdc101	Ndufv1	Psg27
BC026374	Hs6st1										Ccdc111	Necap1	Psg28
BC026585	Hsd17b11										Ccdc12	Nif3l1	Psmf1
BC027072	Hsd17b4										Ccdc123	Nipsnap3a	Ptgs1
BC029169	Hsp105										Ccdc126	Nit1	Ptpn22
BC029214	Hsp90aa1										Ccdc127	Nle1	Pum2
BC030183	Hsp90ab1										Ccdc130	Nme1	Pygl
BC030476	Hspa4										Ccdc134	Nme2	Rab19
BC030499	Hspd1										Ccdc137	Nmt1	Rab34
BC031353	Huwe1										Ccdc23	Nob1	Rab43
BC031575	Hyal2										Ccdc25	Nol11	Ramp2
BC040758	I830077J02Rik										Ccdc28b	Nol12	Rarg
BC043934	Iars2										Ccdc32	Nol14	Rbbp6
BC046404	Id2										Ccdc42	Nol5	Rbm6
BC049635	Ifna2										Ccdc43	Nola2	Rbp7
BC051665	Ift172										Ccdc44	Npc2	Refbp2
BC052055	Ift52										Ccdc5	Npepl1	Reg2
BC055111	Igbp1										Ccdc51	Nqo2	Relb
BC055368	Igfbp6										Ccdc56	Nr5a2	Retnlg
BC056474	Igfl3										Ccdc66	Nrm	Rhebl1
BC057022	Ihpk1										Ccdc85b	Nucb1	Rhox3a
BC057371	Ikbkg										Ccdc86	Nudc-ps1	Rhox4d
BC061212	Il17rc										Ccdc91	Nus1	Rkhd3
BC094274	Il4										Ccdc94	Nxf1	Rlbp1l2
BY080835	Il6										Ccdc95	Oas1g	Rmnd1
Baalc	Ilf2										Cchcr1	Odc1	Rnf4
Bace1	Ilk										Ccl25	Odf2	Rom1
Bad	Ilvbl										Ccl27	Olfr168	Rp23-297j14.5
Bai1	Immt										Ccm2	Orai1	Rp23-438h3.2
Bat2	Impact										Ccnc	Oraov1	Rpgrip1
Bax	Impad1										Ccnd3	Ormdl3	Rps26
Baz2a	Ing4										Ccne1	Osgep	Rrn3
Bcap29	Ints1										Ccnf	Osr2	Rshl2a
Bcas3	Ipo4										Ccng1	Ovol2	Rspo3
Bcat1	Iqce										Ccni	P4ha2	Rtn2
Bcat2	Irak2										Ccs	Pafah1b1	S100a3
Bckdha	Irf2bp1										Cct6b	Paics	Sarm1
Bcl10	Irf3										Cct7	Park7	Scamp1
Bcl11a	Irgq										Cd22	Parp2	Scn3b
Bcl2l11	Isg20l2										Cd3d	Pccb	Scx
Bcl2l12	Isyna1										Cd59a	Pdcd11	Sema6b
Bcl2l14	Itfg2										Cd82	Pdcd5	2014-09-04
Bcl2l2	Itfg3										Cd86	Pdlim4	Serf2
Bcl6	Itgam										Cd97	Pdrg1	Serpinb1a
Bcl6b	Itm2a										Cdc123	Pdzd11	Serpinb3b
Bclaf1	Itpkc										Cdc25b	Pef1	Serpine1
Bclp2	Jmjd1a										Cdc25c	Pet112l	Sesn1
Bcor	Jmjd2b										Cdc2a	Pex11b	Setd4
Bcorl1	Josd3										Cdc2l1	Pex6	Sfi1
Bdh2	Kbtbd2										Cdc2l6	Pfkfb4	Sfxn4
Bdnf	Kdelr3										Cdc42ep4	Phf5a	Sgip1
Bex4	Kif17										Cdc42ep5	Pih1d1	She
Bfar	Kif3c										Cdc73	Pip4k2c	Sirt7
Bglap1	Kifap3										Cdca2	Pkm2	Slc10a6
Bhlhb2	Kin										Cdcp1	Pld3	Slc11a1
Bhlhb5	Kir3dl2										Cdipt	Plekhf2	Slc16a3
Bhlhb9	Klf8										Cdk5	Plekhm1	Slc16a6
Bhmt	Klhdc3										Cdk5rap1	Pmm1	Slc17a3
Bin3	Klhl26										Cdk5rap2	Pmm2	Slc22a14
Birc2	Klk5										Cdkn1a	Pms2	Slc25a27
Bloc1s1	Krt27										Cdsn	Pnpla1	Slc25a40
Blvra	Krtcap2										Cdx1	Pnpla2	Slc29a2
Blvrb	Ktelc1										Cdx2	Poldip3	Slc35f4
Bmf	LOC100041290										Cdyl2	Pole	Slc4a10
Bmi1	LOC100042427										Cenpb	Pole3	Slc4a8
Bmp1	LOC100043391										Cenpl	Polg	Slc6a3
Bmp2k	LOC100043671										Cenpm	Polr2e	Slc7a2
Bmp3	LOC100044087										Cenpp	Polr2h	Slco1a1
Bmper	LOC100044475										Cenpq	Polrmt	Slco2b1
Bmpr1a	LOC100044692										Cenpt	Pomp	Slfn10
Bmpr1b	LOC100044779										Centd2	Pop5	Smc1b
Bmpr2	LOC100044829										Centg3	Ppat	Snai1
Bmx	LOC100045484										Cep27	Ppcs	Sncg
Bnip2	LOC100046320										Cetn2	Ppia	Snrpd2
Bnip3l	LOC100046650										Cetn3	Ppie	Sp140
Bola1	LOC100046781										Cfc1	Ppif	Sp2
Bola2	LOC100047184										Cfdp1	Ppp1ca	Sp7
Brap	LOC100047214										Cfp	Ppp1r14a	Spata16
Brd4	LOC100047369										Cggbp1	Ppp1r15b	Speer3
Brf1	LOC100047615										Cgnl1	Ppp1r16a	Speer6-ps1
Brip1	LOC100047707										Cgrrf1	Ppp2cb	Speer8-ps1
Brms1	LOC100047935										Chaf1a	Ppp2r2d	Sprr2e
Bsg	LOC100048046										Chchd1	Ppp2r5c	Sprr4
Bst1	LOC100048056										Chchd4	Ppp2r5d	Spz1
Btbd1	LOC100048480										Chchd5	Pqlc1	Ssbp1
Btbd11	LOC100048504										Chd1l	Pramel7	Ssna1
Btbd14b	LOC100048530										Chdh	Prdx4	Ssxb2
Btbd7	LOC100048613										Chga	Prdx5	St3gal3
Btc	LOC100048726										Chi3l1	Prim1	Stac2
Btf3l4	LOC216443										Chpt1	Prkrip1	Stat4
Btg1	LOC381629										Chrna3	Prmt6	Stk35
Btg2	LOC546015										Chst3	Prnp	Stmn1
Btg3	LOC622404										Chtf18	Prps1	Sult1d1
Bub1	LOC626152										Churc1	Prr13	Sumo3
Bves	LOC633936										Cib2	Prrg2	Sunc1
Bzrap1	LOC654426										Cic	Prss36	Sva
Bzrpl1	LOC666904										Cidea	Psap	Svil
Bzw1	LOC666979										Cisd1	Psat1	Svopl
C030014K22Rik	LOC675228										Cish	Psg23	Syf2
C130023O10Rik	LOC675813										Ckm	Psmb10	Syne1
C130032J12Rik	LOC676420										Ckmt1	Psmb7	Tacr3
C130038G02Rik	Lamp1										Clcn7	Psmc1	Taf11
C130053K05Rik	Lamp2										Clcnkb	Psmc2	Taf12
C130074G19Rik	Lass2										Cldn3	Psmc3	Taf9
C1d	Lcn13										Cldn4	Psmc3ip	Tas2r113
C1galt1c1	Lemd2										Cldn6	Psmc4	Tas2r117
C1qtnf2	Letmd1										Cldn7	Psmc5	Tas2r123
C1qtnf3	Lgals3										Clec11a	Psmd11	Tas2r143
C230078M08Rik	Lgals8										Clec16a	Psmd13	Tbx3
C230094A16Rik	Lif										Clec4a1	Psmd4	Tbxas1
C3	Lin7b										Clic1	Psmd6	Tceb2
C330016O10Rik	Lmf1										Clic3	Psmd7	Tcerg1
C4a	Lpar2										Cln5	Psmd8	Tcstv1
C530043G21Rik	Lpgat1										Cln6	Psme1	Tcstv3
C630028N24Rik	Lrp10										Cln8	Ptdss2	Tctex1d1
C630035N08Rik	Lrpprc										Clns1a	Pten	Tdpoz1
C78409	Lrrc48										Clpb	Ptgfrn	Tdpoz4
C8g	Lrrc59										Clstn3	Ptp4a3	Tef
C9	Lrsam1										Clybl	Ptpn1	Tesp1
C920016K16Rik	Lsm10										Cmbl	Ptpre	Tex101
Cabp1	Lss										Cmtm4	Ptrh1	Tfg
Cacna1b	Lxn										Cmtm5	Puf60	Tgoln1
Cacnb3	Lypla1										Cmtm7	Pum1	Thoc3
Cacng3	Lyrm2										Cndp2	Pus1	Tktl1
Cacybp	Lyrm5										Cnih4	Pwp1	Tlr13
Cad	Lysmd1										Cnn2	Pwp2	Tm2d2
Calb2	Lztr1										Cnot2	Rab1	Tm4sf1
Calca	M6pr										Cnpy2	Rab11fip5	Tmc1
Calr3	M6prbp1										Cog1	Rab17	Tmed3
Calr4	MGC18837										Cog2	Rab24	Tmem146
Calu	Maf1										Coil	Rab40c	Tmem42
Camk2g	Man1a2										Col17a1	Rab4b	Tmigd1
Camk2n1	Man1b1										Col23a1	Rab5a	Tmprss5
Camp	Man2b1										Col4a2	Rabgef1	Tnfrsf4
Camta2	Man2c1										Col4a3bp	Rabggtb	Tnnc2
Cant1	Map2k3										Col7a1	Rad50	Tnni3k
Canx	Map2k5										Commd1	Rage	Tor1aip2
Capn1	Map3k7ip1										Commd10	Rai12	Tra2a
Capza2	Mapk1										Commd4	Ranbp10	Trerf1
Capzb	Mare										Commd5	Rangap1	Trim33
Car12	Mast1										Commd6	Rars	Trim50
Car5b	Mast2										Commd9	Rbm28	Trim54
Cartpt	Mbd1										Cops5	Rbm42	Trpm3
Caskin1	Mbnl2										Cops6	Rbm5	Tsc22d1
Casp1	Mboat5										Cops7b	Rbmx	Tslp
Casp4	Mbp										Coq5	Rbpms	Tsr2
Casp8	Mcee										Coq6	Rbx1	Tubb2b
Cass4	Mcts1										Coq7	Rdbp	Txndc15
Catsper2	Mdn1										Coq9	Rdm1	Ubfd1
Cav1	Med12										Coro1b	Reep6	Ubl5
Cbfa2t3h	Med7										Coro1c	Renbp	Ubqln2
Cblb	Med8										Cort	Rer1	Uncx
Cblc	Mesp2										Cox11	Rex3	Uqcr
Cbr1	Metapl1										Cox17	Rfc1	Usp16
Cbr2	Mfge8										Cox19	Rfc2	Uts2
Cbr3	Mfn2										Cox4i1	Rhbdl2	V1rc20
Cbx5	Mfsd7										Cox5a	Rhod	V1rc32
Cby1	Mgll										Cox6b1	Rilpl2	V1rd2
Cc2d1a	Mgst2										Cox6c	Riok3	V1rf4
Cc2d2a	Mib2										Cox7a1	Rnaset2b	Vegfa
Ccdc102a	Mid1										Cox7a2l	Rnf167	Vgf
Ccdc137	Mif										Cox7b	Rnf181	Vkorc1l1
Ccdc39	Mina										Cpne8	Rnf40	Vmn2r122
Ccdc41	Mmd2										Cpsf1	Rpa2	Vps37b
Ccdc46	Mobkl2c										Cpsf3l	Rpl12	Vsig1
Ccdc51	Morc2a										Cpsf4	Rpl13a	Vstm2b
Ccdc53	Mov10										Cpsf6	Rpl18	Wbp4
Ccdc56	Mpdu1										Crcp	Rpl19	Wdr4
Ccdc58	Mpv17l										Creb1	Rpl23	Wdr70
Ccdc66	Mre11a										Creb3	Rpl28	Wnk1
Ccdc80	Mrpl1										Crem	Rpl29	Wnt9b
Ccdc85a	Mrpl22										Crim2	Rpl3	Xk
Ccdc91	Mrpl30										Crip2	Rpl30	Ybx2
Ccdc93	Mrpl33										Crlf3	Rpl31	Ypel4
Ccdc96	Mrpl37										Crocc	Rpl34	Ythdf2
Ccl28	Mrpl39										Crtap	Rpl35	Zc3h12a
Ccl7	Mrpl48										Cry2	Rpl36a	Zc3h13
Ccl9	Mrpl51										Cryab	Rpl37	Zc3h14
Ccnd3	Mrps10										Cryga	Rpl38	Zc3h15
Ccnf	Mrps11										Cryz	Rpl39	Zcchc5
Ccni	Mrps17										Csda	Rpl41	Zcchc9
Ccr2	Mrps22										Cse1l	Rpl9	Zdhhc9
Ccrl1	Mrps35										Csf2ra	Rplp1	Zfp119
Cct2	Mst1r										Csf3r	Rpn2	Zfp143
Cct6b	Mtch1										Csnk1g2	Rpo1-3	Zfp36l1
Cct8	Mtch2										Csrp1	Rpp25	Zfp607
Cd109	Mtdh										Cstf1	Rpp30	Zfp654
Cd14	Mterfd3										Ctdsp2	Rpp38	Zfp72
Cd200r2	Mtmr1										Ctgf	Rps10	Zfyve26
Cd200r3	Mtrf1										Ctr9	Rps11	Zkscan14
Cd209b	Mus81										Ctsa	Rps12	Znhit2
Cd209c	Mvp										Ctsc	Rps13	Znhit3
Cd247	Mxra8										Ctsd	Rps14	Zp2
Cd27	Mybbp1a										Cul3	Rps16	Zp3
Cd300lg	Myg1										Cul7	Rps19
Cd3d	Myh6										Cux1	Rps2
Cd40	Myh9										Cxadr	Rps21
Cd40lg	Myl6										Cxcl14	Rps24
Cd44	Mypn										Cxcl16	Rps25
Cd46	Myst1										Cyb5	Rps27a
Cd47	Naca										Cyb561	Rps27l
Cd52	Nagk										Cyb561d2	Rps3
Cd53	Napa										Cyb5d1	Rps4x
Cd6	Naprt1										Cyb5d2	Rps5
Cd74	Narf										Cyb5r1	Rps7
Cd80	Nars										Cyba	Rps8
Cd81	Ndc80										Cyc1	Rps9
Cd82	Ndfip1										Cyhr1	Rragd
Cd83	Ndg2										Cyp27a1	Rrbp1
Cd84	Ndor1										Cyp2d22	Rrp15
Cd86	Ndufa1										Cyp2s1	Rrp9
Cd8b1	Ndufa13										Cyp4f13	Rrs1
Cd9	Ndufa2										Cyp4f16	Rtkn
Cd93	Ndufa4										Cyp4f39	Rxrb
Cd96	Ndufa5										Cyr61	Sacm1l
Cdc16	Ndufa6										D030051N19Rik	Samhd1
Cdc23	Ndufa8										D030070L09Rik	Sap18
Cdc2a	Ndufaf1										D0H8S2298E	Sar1a
Cdc42ep5	Ndufb3										D10627	Sars
Cdc5l	Ndufb6										D10Bwg1364e	Sas
Cdc6	Ndufb9										D10Ertd322e	Scand1
Cdc73	Ndufc1										D10Ertd610e	Scd1
Cdh26	Ndufs2										D10Jhu81e	Scyl1
Cdh6	Ndufs4										D10Wsu52e	Sdhb
Cdh8	Ndufv1										D11Wsu47e	Sec61g
Cdk10	Ndufv2										D14Ertd231e	Sec63
Cdk5rap1	Necap1										D14Ertd449e	Senp2
Cdkal1	Nedd8										D15Mgi27	Senp3
Cdkn1c	Nek9										D16H22S680E	Sertad1
Cdkn2b	Nenf										D17H6S56E-5	Setx
Cdkn2d	Neurl										D17Wsu104e	Sfrs1
Cdon	Nfatc2										D330014H01Rik	Sfrs16
Cdsn	Niban										D4Wsu114e	Sfrs2
Cdx2	Nicn1										D4Wsu132e	Sgk1
Cdx4	Nid1										D530033C11Rik	Sgk3
Ceacam20	Nipbl										D5Ertd135e	Sh3gl1
Cebpb	Nipsnap1										D630004A14Rik	Shfm1
Cebpz	Nit1										D630014A15Rik	Si
Cenpb	Nkiras2										D6Wsu163e	Sip1
Cenpt	Nlrx1										D930005D10Rik	Skiv2l2
Centg1	Nme2										D9Ertd280e	Slc10a3
Centg2	Nmt1										Dab2	Slc25a28
Centg3	Nob1										Dab2ip	Slc25a36
Cercam	Nod1										Dalrd3	Slc25a41
Cetn2	Nol1										Dap	Slc30a6
Cfb	Nol7										Dap3	Slc34a2
Cfdp1	Nomo1										Dapk1	Slc35b1
Cfh	Npc2										Dapk3	Slc37a1
Cflar	Npr2										Dapp1	Slc39a4
Cfp	Nqo2										Dbp	Slc39a7
Chad	Nr1h3										Dbr1	Slc4a11
Chaf1b	Nr5a2										Dcbld1	Slc5a10
Chat	Nrf1										Dcpp1	Slc5a6
Chchd1	Nrl										Dctn5	Slc6a8
Chchd4	Nsfl1c										Dctn6	Sltm
Chchd5	Nt5c										Dcxr	Smarca4
Chd1l	Nt5m										Ddah1	Smc1a
Chd4	Nuak1										Ddef2	Snapc3
Chek1	Nub1										Ddost	Snapc4
Chek2	Nubp2										Ddr2	Snf8
Chfr	Nucb1										Ddt	Snip1
Chgb	Nucb2										Ddx1	Snora65
Chi3l1	Nudc										Ddx21	Snrpa
Chic2	Nudc-ps1										Ddx24	Snrpb
Chmp2a	Nudt16l1										Ddx47	Snupn
Chn1	Nudt18										Ddx5	Snx3
Chordc1	Nudt19										Ddx52	Snx5
Chpf	Nudt21										Deadc1	Sod1
Chrac1	Nudt9										Decr1	Sod2
Chrm1	Nxf1										Dedd	Spast
Chrm2	Oas3										Defa1	Spnb3
Chrnb1	Odc1										Denr	Spns1
Chst1	Odf2										Dera	Sprr2a
Chst11	Ogfod1										Derl2	Sqle
Chst12	Ogfr										Dexi	Srm
Chst3	Olfr1019										Dgcr8	Srpr
Chst4	Olfr1225										Dgkz	Ssr4
Chst8	Olfr1297										Dhcr24	St14
Churc1	Olfr1387										Dhcr7	Stk19
Cib2	Olfr168										Dhdds	Stx5a
Cisd2	Olfr453										Dhh	Suds3
Cish	Olfr484										Dhrs13	Sugt1
Cit	Olfr710										Dhx16	Supt4h1
Cited4	Olfr959										Dhx33	Supt6h
Ckb	Olfr974										Dhx37	Surf2
Ckmt1	Opa1										Dhx8	Suv39h1
Ckmt2	Orai1										Dhx9	Sycn
Clca1	Oraov1										Diap1	Syngr1
Clca4	Ormdl3										Dirc2	Taf5l
Clcf1	Osbpl10										Dkk1	Tatdn2
Cldn3	Osgin1										Dlat	Tbl3
Clec1a	Ostf1										Dlg3	Tbrg1
Clec1b	Ostm1										Dlgap4	Tbrg4
Clec3a	Ovca2										Dlst	Tcf25
Clec4b1	Ovgp1										Dmgdh	Tcf7l2
Clec4f	P4ha2										Dmkn	Tcp1
Clec4g	Pabpc1										Dmrta2	Tdpoz2
Clec5a	Paf1										Dnaja1	Tdpoz5
Clec7a	Pafah1b1										Dnajb12	Terf2ip
Clecsf12	Pafah1b3										Dnajc15	Thap1
Clic4	Paics										Dnajc19	Thap11
Clip2	Paip2										Dnajc4	Thoc4
Clk4	Pank2										Dnase1l1	Timd2
Cln5	Pank4										Dnm1l	Timm10
Cln8	Panx1										Dnmt3b	Timm17a
Clpp	Parp14										Dnmt3l	Timm8a1
Clps	Parp2										Doc2a	Tmed4
Cmklr1	Pars2										Dock9	Tmem111
Cnbp2	Parva										Dok2	Tmem120a
Cnga1	Pcdhga2										Dolk	Tmem126a
Cnn2	Pcdhga6										Dom3z	Tmem139
Cnnm4	Pcgf3										Dos	Tmem192
Cnot10	Pcgf5										Dpagt1	Tmem33
Cnot2	Pcmt1										Dpep3	Tmem49
Cnpy1	Pdcd2										Dph2	Tmem55b
Cnr1	Pdcd5										Dph4	Tmem85
Cntd1	Pdlim4										Dph5	Tmsb10
Cntnap1	Pdlim7										Dpp4	Tnfrsf10b
Cntnap4	Pdzd11										Dpp7	Tnfrsf12a
Coasy	Peci										Dpp8	Tnip1
Cobl	Pex11b										Dpp9	Tollip
Cobll1	Pex2										Dppa1	Tomm22
Coch	Pex6										Dppa5	Tomm7
Cog6	Pfn1										Dpysl4	Top2a
Col18a1	Pgpep1										Drg2	Topbp1
Col2a1	Phb2										Drp2	Tpt1
Col4a1	Phf17										Dscc1	Trabd
Col4a2	Phkg2										Dsp	Trak2
Col4a6	Pi4ka										Dst	Trap1
Col5a1	Pipox										Dstn	Trappc4
Col5a2	Pitpnb										Dtd1	Trub2
Col6a1	Pkn1										Dtnb	Tsc1
Commd4	Pld3										Dus1l	Tsen54
Commd5	Pldn										Dusp19	Tsr1
Commd9	Plec1										Dusp26	Ttc1
Cops7a	Plekhg2										Dusp3	Ttll1
Copz1	Plp2										Dusp4	Tubb2c
Copz2	Pmaip1										Dusp6	Tubb5
Coq4	Pml										Dvl1	Tuft1
Coq5	Pmvk										Dync1h1	Txnl4
Coq6	Pnkp										Dynlt1	Txnl4a
Cotl1	Pnpla2										Dyrk3	Uap1l1
Cox19	Pnpo										Dyrk4	Uba5
Cox4i1	Poldip2										Dysf	Ubap2
Cox6a1	Polg										E130016E03Rik	Ubb
Cox6b1	Polg2										E130303B06Rik	Ube2q1
Cox7a1	Polr1e										E130309D02Rik	Ube2r2
Cpa2	Polr2e										E2f3	Ubl4
Cpa3	Polr3e										E430018J23Rik	Ubtf
Cpa4	Polrmt										E430025E21Rik	Ubxd1
Cpa5	Pomgnt1										E4f1	Ubxd3
Cpb2	Pomp										EG237009	Uchl5
Cplx1	Pon2										EG245297	Uck2
Cpne5	Pon3										EG277333	Ufc1
Cpne9	Porcn										EG432637	Unc119
Cpsf1	Ppap2c										EG433016	Upf3a
Cpsf3l	Ppm1f										EG433182	Urod
Cpsf6	Ppox										EG433923	Use1
Cpt1b	Ppp1ca										EG434197	Usmg5
Crat	Ppp1r2										EG545056	Usp14
Crcp	Ppp1r9b										EG622339	Usp39
Creb1	Ppp2ca										EG638695	Uspl1
Crebbp	Ppp2cb										Eaf2	Utp11l
Creld1	Ppp2r5c										Eapp	Vac14
Crim1	Ppp2r5d										Ears2	Vamp8
Crim2	Ppp4r1										Ecd	Vcp
Crispld2	Ppt1										Ece2	Vhlh
Crls1	Pqlc1										Ech1	Vps25
Crtac1	Prdx3										Ecsit	Wbscr18
Crx	Prdx4										Edg2	Wbscr22
Crxos1	Prdx5										Edn2	Wdfy3
Crybb2	Prkag1										Eef1b2	Wdr16
Crygf	Prkag2										Efcab4a	Wdr21
Csdc2	Prkar2b										Efhd2	Wdr45
Csf2rb2	Prkcdbp										Efnb1	Wdr45l
Csl	Prkcsh										Efs	Wdr59
Csnrp3	Prm1										Egfl7	Wdr74
Csrp2bp	Prpf3										Egln3	Wdr77
Csrp3	Prr13										Ehd1	Xab1
Cst6	Psap										Eif2a	Xpnpep1
Cst7	Psma7										Eif2b2	Xrcc6
Cstad	Psmb5										Eif2c2	Yeats2
Cstb	Psmb6										Eif2s2	Yif1a
Cstf1	Psmb7										Eif2s3x	Yif1b
Ctage5	Psmc1										Eif2s3y	Yipf1
Ctdsp1	Psmc2										Eif3f	Ywhaq
Ctdsp2	Psmd12										Eif3s1	Zap70
Ctf1	Psmd14										Eif3s10	Zbtb5
Ctla2a	Psmd4										Eif3s8	Zbtb8os
Ctla4	Psmd7										Eif4e2	Zc3hc1
Ctnnb1	Psme1										Eif4ebp1	Zcrb1
Ctnnd1	Psmf1										Eif4ebp2	Zdhhc16
Ctrb1	Pten										Eif4el3	Zfp2
Ctsa	Ptgis										Eif5a	Zfp259
Ctsb	Ptp4a2										Ela2a	Zfp339
Ctsf	Ptpn12										Elf3	Zfp414
Ctsk	Ptpre										Elmo3	Zfp623
Ctsl	Pts										Elovl1	Zfp790
Ctsm	Puf60										Elovl6	Znrd1
Ctso	Pum1										Elp2	Zscan12
Ctsq	Pus1										Elp3	Zw10
Ctss	Pvrl2										Emid2	Zwilch
Ctsz	Pvrl4										Emilin1	Zyx
Cttn	Qars										Eml4
Cugbp1	Qtrt1										Emp2
Cxcl1	Rab1										Endogl1
Cxcl12	Rab11b										Eno1
Cxcl14	Rab11fip5										Enpep
Cxcl4	Rab17										Enpp1
Cxcr5	Rab24										Entpd2
Cxx1c	Rab3il1										Eomes
Cyb561d1	Rab4b										Epas1
Cyb5b	Rabepk										Epb4.1l1
Cyb5r1	Rabgef1										Epb4.9
Cyb5r3	Rabggtb										Ephb6
Cyc1	Rabl4										Ephx1
Cyfip2	Ralb										Epn3
Cyld	Ranbp10										Eps15l1
Cyp11a1	Rars										Eps8l2
Cyp11b2	Rars2										Ercc1
Cyp1a2	Rasl11a										Ercc2
Cyp1b1	Rbm13										Ercc4
Cyp26a1	Rbm5										Erf
Cyp2b19	Rbmx										Ergic3
Cyp2c29	Rbx1										Erlin2
Cyp2c38	Rcl1										Erp29
Cyp2c40	Reg2										Esam1
Cyp2c50	Rfc1										Esd
Cyp2c65	Rft1										Esrra
Cyp2d22	Rgp1										Etf1
Cyp2d26	Rgs16										Etfb
Cyp2d9	Rhobtb2										Etfdh
Cyp2j11	Rhog										Etv5
Cyp2j5	Rilpl1										Exo1
Cyp2j9	Riok3										Exoc3
Cyp2r1	Rit1										Exoc7
Cyp4a12b	Rlbp1l2										Exoc8
Cyp4f18	Rmnd1										Exosc2
Cyp4x1	Rnasen										Exosc5
Cyr61	Rnd3										Exosc6
Cysltr2	Rnf103										Extl1
D030011O10Rik	Rnf139										F11r
D030070L09Rik	Rnf170										F2r
D0H4S114	Rnf181										F2rl1
D0HXS9928E	Rnf31										F630043A04Rik
D10Ertd322e	Rnf40										F730014I05Rik
D10Ertd610e	Rngtt										Faah
D10Jhu81e	Rnpepl1										Fadd
D12Ertd647e	Rom1										Fads2
D14Ertd668e	Rpap1										Fads6
D15Ertd621e	Rpl13a										Fah
D17H6S53E	Rpl14										Fahd1
D19Ertd737e	Rpl23										Fahd2a
D430015B01Rik	Rpl28										Fancl
D4Wsu132e	Rpl3										Fank1
D5Ertd577e	Rpl30										Fastk
D630004A14Rik	Rpl31										Fblim1
D630014A15Rik	Rpl34										Fbln1
D630042F21Rik	Rpl36a										Fbp2
D6Wsu176e	Rpl36al										Fbxl15
D9Ertd280e	Rpl39										Fbxl18
Dab2	Rpl4										Fbxo27
Dab2ip	Rpl9										Fbxo38
Dach1	Rpo1-3										Fbxo4
Daglb	Rpp25										Fbxo42
Dalrd3	Rps11										Fbxo44
Dapk1	Rps12										Fbxo46
Dapl1	Rps13										Fbxw2
Dapp1	Rps14										Fcf1
Dars	Rps16										Fcgrt
Dbndd2	Rps24										Fdps
Dbp	Rps25										Fez2
Dcbld2	Rps3										Ffar2
Dcdc2a	Rps4x										Fgd4
Dclk1	Rps9										Fgf10
Dctn1	Rragd										Fgfbp1
Dctn6	Rrbp1										Fgfr1op
Dcx	Rreb1										Fgfr2
Dcxr	Rundc1										Fh1
Ddit4l	Runx1										Fhl1
Ddo	Ruvbl1										Fhl2
Ddost	Rwdd1										Fhod1
Ddt	Rxrb										Fig4
Ddx17	S100a10										Fis1
Ddx20	S100a13										Fkbp11
Ddx24	Sacm1l										Fkbp3
Ddx26b	Samhd1										Fkbp4
Ddx3y	Sap130										Fkbp8
Ddx4	Sar1b										Fkbp9
Ddx42	Sas										Flad1
Ddx47	Sbf1										Flii
Ddx49	Sbno1										Flot1
Ddx50	Sbsn										Flot2
Deadc1	Scd1										Fnbp1
Dedd2	Scye1										Fntb
Defa1	Scyl1										Foxq1
Defb12	Sdc4										Frmd4b
Defb19	Sdhc										Frmd6
Defb34	Sec61g										Frs2
Defb43	Sec63										Frs3
Defcr-rs12	Seh1l										Fscn1
Dennd1c	Sel1l										Ftsj1
Depdc5	Sema4a										Fuk
Derl1	Senp2										Fut4
Det1	Sepn1										Fvt1
Dexi	Serpinb6a										Fxc1
Dffb	Sesn1										Fxn
Dgcr8	Setx										Fxyd3
Dgka	Sf4										Fxyd4
Dhh	Sfi1										Fxyd5
Dhrs13	Sfrs1										Fxyd6
Dhrs7	Sfrs14										Fzr1
Dhx15	Sfrs2										G3bp1
Dimt1	Sfrs9										G430022H21Rik
Dio1	Sft2d2										G630016D24Rik
Dio2	Sfxn1										Gab1
Dio3	Sfxn4										Gabarapl1
Disp1	Sgpl1										Gabarapl2
Dixdc1	Sh2b1										Gabrd
Dkk3	Sh3bp5l										Gal3st1
Dkkl1	Sh3tc2										Gal3st2
Dld	Sharpin										Galk1
Dleu7	Shfm1										Galnt2
Dlg1	Sidt2										Galt
Dlg3	Sil1										Gapdh
Dlgap2	Sirt2										Gars
Dll4	Skiv2l2										Gas2l1
Dmap1	Slc10a3										Gata2
Dmbt1	Slc10a7										Gata3
Dmd	Slc19a2										Gata6
Dmgdh	Slc24a6										Gatad1
Dmkn	Slc25a1										Gba2
Dmn	Slc25a10										Gbp3
Dmrta1	Slc25a11										Gca
Dmrta2	Slc25a18										Gcdh
Dmtf1	Slc25a28										Gchfr
Dmwd	Slc25a3										Gcnt1
Dnahc2	Slc27a3										Gcs1
Dnaja1	Slc30a7										Gdi1
Dnajc18	Slc35e3										Gemin4
Dnajc19	Slc36a3										Gemin5
Dnajc3a	Slc39a7										Gemin7
Dnase1l3	Slc7a9										Gfi1b
Dnd1	Slc9a7										Gfod2
Dnmbp	Slco2a1										Gfra3
Dntt	Smc1a										Gga1
Dnttip1	Smc5l1										Ggcx
Doc2a	Smpd2										Ggt1
Doc2b	Smpdl3b										Gipc1
Dock1	Smurf1										Giyd2
Dock3	Smyd2										Gja1
Dok1	Snapc3										Gjb3
Dok7	Snapc4										Glipr2
Dolk	Snf8										Gloxd1
Dom3z	Snip1										Glrx2
Dpep2	Snora65										Glrx5
Dpp7	Snrk										Glt25d1
Dppa4	Snrpb										Glul
Dppa5	Snupn										Gm249
Dpysl2	Snx15										Gm50
Dpysl4	Snx17										Gm648
Dpysl5	Snx24										Gm9
Drctnnb1a	Snx6										Gm962
Drg2	Sod1										Gmfg
Dscam	Sorbs3										Gmppa
Dsg1a	Spag4										Gmppb
Dsg4	Spag9										Gmpr2
Dsp	Sparc										Gna-rs1
Dst	Spast										Gna11
Dtnb	Sppl3										Gna15
Dtnbp1	Spryd4										Gng2
Dub2a	Spsb2										Gnl2
Dusp11	Spsb4										Gns
Dusp28	Sqstm1										Golga1
Dusp3	Sra1										Gorasp1
Dusp4	Srpx2										Gosr2
Dusp6	Srr										Got1l1
Dusp8	Srrd										Gpaa1
Dvl1	Ssbp1										Gpatch4
Dync1i1	Ssr4										Gpd2
Dync1i2	St3gal3										Gpha2
Dync1li1	St7l										Gpr107
Dynll1	Stat4										Gpr137b
Dynlt3	Statip1										Gpr146
Dyrk2	Stk17b										Gpr20
Dysfip1	Stmn3										Gprc5a
E130014H08Rik	Stx4a										Gprc5c
E2f7	Stx5a										Gps2
E330017A01Rik	Stx6										Gpsn2
E430018J23Rik	Stx8										Gpx1
E4f1	Suds3										Gpx2
EG209380	Sult2b1										Gpx4
EG210155	Supt4h1										Gpx7
EG212225	Supt5h										Gramd4
EG218444	Supt6h										Grb14
EG237009	Surf2										Grb7
EG237300	Syap1										Grhl2
EG245297	Syn1										Grhpr
EG269902	Syncrip										Grina
EG330503	Syt8										Grinl1a
EG368203	Tacc3										Grit
EG382109	Tbc1d10a										Grn
EG385328	Tbc1d7										Grtp1
EG432743	Tbc1d9b										Gsdmdc1
EG433182	Tbcd										Gsk3b
EG434729	Tbl2										Gspt1
EG545253	Tbrg1										Gstk1
EG546347	Tcf25										Gstm2
EG574081	Tcn2										Gstm4
EG619517	Tcp1										Gsto1
EG624367	Tec										Gstp1
EG625716	Tef										Gstt2
EG629219	Tesk1										Gtf2f2
EG634650	Tex9										Gtf3a
EG638695	Tfam										Gtpbp4
EG665378	Tfip11										Gtpbp5
EG70793	Tgs1										Gtpbp6
ENSMUSG00000068790	Thap1										Gtpbp8
Ear5	Thap11										Gtse1
Ears2	Them2										Gtsf1l
Ebp	Thoc4										Guk1
Echdc2	Thoc5										Gyltl1b
Ecm1	Thumpd3										Gzmm
Edem1	Thyn1										H2-DMa
Edf1	Timm22										H2afx
Edg5	Tlcd1										H2afy
Edg7	Tle3										Hadh
Edn2	Tle4										Hadhb
Ednra	Tlk1										Hagh
Eef2	Tlr11										Haghl
Eefsec	Tmbim4										Hal
Efemp1	Tmc6										Hapln4
Efemp2	Tmem11										Harbi1
Efha1	Tmem139										Hat1
Efs	Tmem144										Havcr1
Eftud2	Tmem167										Hbs1l
Egfl7	Tmem183a										Hcn2
Egflam	Tmem185b										Hdac10
Egfr	Tmem19										Hdac5
Egln2	Tmem192										Hdac6
Egln3	Tmem205										Hddc2
Egr1	Tmem208										Hdhd3
Egr2	Tmem42										Hdlbp
Ehbp1	Tmem53										Hebp1
Ehbp1l1	Tmem55b										Hemk1
Ehmt2	Tmem57										Hepacam
Eid1	Tmem63b										Herc4
Eid3	Tmem98										Herpud1
Eif1a	Tmsb4x										Hes1
Eif2ak2	Tmtc2										Hexa
Eif2b4	Tnip1										Hexim1
Eif2b5	Tnks										Hgsnat
Eif2c2	Tomm22										Hint2
Eif3d	Tomm70a										Hint3
Eif3k	Top2a										Hipk3
Eif3s4	Topors										Hist1h2ae
Eif4e2	Tpcn1										Hist1h2ag
Eif5a2	Tpi1										Hist1h2ak
Eif5b	Tpm1										Hist1h3g
Elf1	Tpm4										Hist1h3h
Elf2	Tprkb										Hist1h4i
Elf3	Tpst2										Hist1h4k
Elk4	Tpte										Hkdc1
Elovl3	Trabd										Hmga2
Eltd1	Trak2										Hmha1
Emb	Trappc4										Hmox1
Emilin2	Trdn										Hnrpll
Eml1	Trim25										Hnrpul1
Emp1	Trim8										Hoxd9
Emp3	Trmt1										Hprt1
Emr1	Trp53bp2										Hps1
Enah	Trpm6										Hps4
Enam	Tsc2										Hps6
Enc1	Tsc22d3										Hras1
Endod1	Tsen34										Hrbl
Eng	Tsr2										Hrsp12
Eno1	Ttc13										Hs1bp3
Enox2	Ttc35										Hsd17b10
Entpd4	Ttyh2										Hsd17b11
Entpd5	Tuba1b										Hsd17b4
Entpd6	Tuba6										Hsp105
Epc1	Tubb5										Hsp90b1
Epdr1	Tubgcp3										Hspa5
Epgn	Tusc2										Hspb1
Epha1	Txn1										Hspd1
Epha7	Txndc12										Hspg2
Ephx1	Txndc13										Htatip2
Ephx2	Txnrd2										Htatsf1
Epm2aip1	Tyms										Htf9c
Eps15l1	Uba5										Huwe1
Erap1	Ubap2										Hyal2
Ercc2	Ubb										I830077J02Rik
Erdr1	Ube2f										Iah1
Ereg	Ube2q1										Iars2
Esco1	Ube2r2										Id2
Esd	Ubr5										Ide
Esr2	Ubxd1										Idh2
Etfb	Ubxd8										Ier3ip1
Ets1	Uchl5										Ifi30
Etv6	Uck1										Ifngr2
Ewsr1	Uck2										Ifrd2
Exdl2	Uevld										Ifrg15
Exoc3	Ufc1										Ift172
Exosc1	Ugdh										Igbp1
Extl2	Uimc1										Igf2
Eya3	Umps										Igf2bp1
Eya4	Unc119b										Ihpk1
F11	Upf3a										Ik
F2rl2	Uqcrc2										Ikbkg
F5	Uqcrh										Il11ra1
F7	Urod										Il17rc
F730014I05Rik	Use1										Il17re
F730047E07Rik	Usp14										Il2rg
Fabp1	Usp20										Il4i1
Fabp3	Usp22										Ildr1
Fads1	Usp3										Ilkap
Fads3	Usp39										Ilvbl
Faf1	Usp4										Immp2l
Fah	Usp5										Immt
Fahd1	Uts2										Impa1
Fancl	Vangl2										Impa2
Fas	Vars2										Impact
Fasl	Vcp										Impad1
Fastkd2	Vdac2										Inadl
Fblim1	Vps16										Ing2
Fbp2	Vps36										Ing4
Fbxl13	Vps45										Ing5
Fbxl15	Vti1a										Ints1
Fbxl22	Vti1b										Ints7
Fbxl5	Wbp1										Ints9
Fbxo16	Wbp2										Ipo13
Fbxo2	Wbscr18										Ipo4
Fbxo27	Wbscr22										Iqce
Fbxo32	Wdr3										Iqgap1
Fbxo36	Wdr4										Irak1
Fbxo39	Wdr45										Irak2
Fbxo4	Wdr46										Irf2bp1
Fbxo40	Wdr59										Irf3
Fbxo44	Wdr6										Irf5
Fbxo45	Wdr61										Irf6
Fbxo46	Wdr8										Irf9
Fbxo5	Wipi2										Irgc1
Fbxo6	Wrb										Irgq
Fbxw15	Wsb2										Isg20l1
Fbxw8	Wtip										Isyna1
Fcamr	Xkrx										Itfg2
Fcer1a	Ybx2										Itga3
Fcf1	Yipf2										Itgb4
Fcgr3	Yipf3										Itgb5
Fcgr4	Ywhab										Itgb7
Fcgrt	Ywhah										Itpka
Fchsd1	Ywhaq										Itpkc
Fcna	Ywhaz										Itsn1
Fdps	Zbtb9										Iws1
Fdx1	Zc3hav1l										Jam2
Fdxr	Zc3hc1										Jmjd2b
Fermt3	Zcchc6										Josd2
Fetub	Zcrb1										Jtb
Fez2	Zdhhc16										Jtv1
Ffar1	Zer1										Kank1
Fgf23	Zfp182										Kank4
Fgf3	Zfp185										Kars
Fgfr1	Zfp187										Katnb1
Fgfr1op	Zfp219										Kbtbd2
Fgfr2	Zfp259										Kcnab2
Fgfr3	Zfp263										Kcnk12
Fgfrl1	Zfp354a										Kcnk5
Fgl2	Zfp42										Kcnk6
Fibcd1	Zfp623										Kcnn4
Fig4	Zfp637										Kcnu1
Fkbp10	Zfp672										Kctd15
Fkbp11	Zfp7										Kctd6
Fkbp4	Zfp790										Kdelc2
Fkbp5	Zfx										Kdelr3
Fkbp7	Zfyve26										Keap1
Fkbp8	Zscan12										Kif15
Fkhl18	l7Rn6										Kif1b
Flg2											Kifap3
Flna											Klf6
Flot1											Klf8
Flrt3											Klhdc3
Flvcr2											Klhl7
Fnbp4											Klk1
Fndc3a											Klk5
Fndc3b											Klk6
Fndc7											Klk8
Fndc8											Kndc1
Folr1											Kpna1
Fos											Kptn
Foxa3											Kremen2
Foxd1											Krt18
Foxi1											Krt19
Foxj3											Krt7
Frat1											Krt8
Frat2											Krtcap2
Freq											Krtdap
Fryl											Ktelc1
Fsd2											L1td1
Fshr											LOC100039636
Fst											LOC100041103
Fstl4											LOC100041290
Fto											LOC100041835
Ftsj3											LOC100042427
Fubp3											LOC100043671
Fundc2											LOC100044101
Fut1											LOC100044103
Fv1											LOC100044159
Fvt1											LOC100044177
Fxn											LOC100044289
Fxyd4											LOC100044475
Fyn											LOC100044636
Fzd1											LOC100044692
Fzd4											LOC100044829
Fzd5											LOC100045272
Fzd6											LOC100045343
G6pd2											LOC100045542
Ga17											LOC100045780
Gab2											LOC100046039
Gabarap											LOC100046056
Gabpa											LOC100046163
Gabrb2											LOC100046255
Gabrb3											LOC100046457
Gabrg1											LOC100046586
Gabrr1											LOC100046650
Gad1											LOC100046741
Gadd45a											LOC100046781
Gak											LOC100046796
Gal3st3											LOC100047214
Galk1											LOC100047300
Galnt1											LOC100047579
Galnt10											LOC100047651
Galnt13											LOC100047762
Galnt2											LOC100047934
Gamt											LOC100047937
Gap43											LOC100047963
Gapdhs											LOC100048020
Gart											LOC100048046
Gas1											LOC100048056
Gas7											LOC100048221
Gata5											LOC100048372
Gata6											LOC100048483
Gbe1											LOC100048504
Gbl											LOC100048537
Gbp1											LOC100048726
Gbp2											LOC100048733
Gbp6											LOC236749
Gbx1											LOC245128
Gbx2											LOC329575
Gcg											LOC435023
Gck											LOC547343
Gclc											LOC621823
Gcs1											LOC622404
Gdap1											LOC626152
Gdap1l1											LOC641240
Gdnf											LOC666979
Gdpd5											LOC675228
Gemin7											LOC675567
Gfap											LOC677205
Gfpt2											LOC677528
Gfral											Lad1
Gga1											Lage3
Ghr											Lamb2
Ghsr											Lamp1
Gimap5											Lancl1
Gimap6											Laptm5
Gins4											Lars
Gip											Lasp1
Gja1											Lass2
Gja7											Lcat
Gjb3											Lcmt1
Gjd3											Lcor
Gk5											Lcp1
Gkap1											Ldb1
Glb1											Ldoc1
Glg1											Lemd2
Gli1											Leng9
Gli3											Letm1
Glmn											Lgtn
Glod5											Lif
Glp1r											Lig1
Glp2r											Lig3
Glra1											Lima1
Glrx2											Lime1
Glul											Lims2
Gluld1											Lingo1
Glyctk											Liph
Gm1008											Litaf
Gm114											Lman2l
Gm166											Lmf1
Gm1698											Lmna
Gm266											Lmo2
Gm2a											Lonp2
Gm484											Lpar2
Gm609											Lpgat1
Gm784											Lrfn1
Gm813											Lrp10
Gm94											Lrpprc
Gmppa											Lrrc14
Gna-rs1											Lrrc3
Gnat2											Lrrc34
Gnb2l1											Lrrc45
Gnb4											Lrrc48
Gnb5											Lrrc50
Gng11											Lrrc59
Gng4											Lrrfip1
Gngt2											Lrriq2
Gnl3l											Lsg1
Gnpda1											Lsm10
Gnptab											Lsm6
Golga1											Lss
Golim4											Ltbp4
Gorasp1											Lxn
Gpaa1											Ly6f
Gpam											Ly6g6c
Gpbp1											Ly96
Gpc1											Lypla2
Gpc4											Lypla3
Gpd1											Lyrm1
Gper											Lyrm2
Gphn											Lyrm5
Gpm6a											Lysmd2
Gpnmb											Lztr1
Gpr107											M6prbp1
Gpr132											MGC18837
Gpr137b											Magea2
Gpr142											Magea6
Gpr146											Mageb3
Gpr150											Man1a2
Gpr177											Man1b1
Gpr20											Man2c1
Gpr27											Manba
Gpr31c											Map2k3
Gpr50											Map2k5
Gpr75											Map2k6
Gpr84											Map3k1
Gpr87											Map3k3
Gpr89											Map3k7
Gprasp1											Map3k7ip1
Gprc2a-rs5											Map4k4
Gprc5b											Mapk1
Gprc5c											Mapk13
Gprin3											Mapkapk2
Gps2											Mapkapk3
Gpsm2											Mapre3
Gpx1											Marcksl1
Gpx4											Mare
Gpx7											Mars
Gramd1b											Mars2
Gramd2											Marveld3
Gramd4											Masp2
Grap2											Mbd1
Grasp											Mbip
Grb2											Mboat1
Greb1											Mboat5
Grem1											Mbp
Grem2											Mccc1
Grhpr											Mcee
Gria3											Mcm10
Grik2											Mcm5
Gripap1											Mcts1
Grk4											Mdk
Grlf1											Mdm1
Grm1											Mdn1
Grpel1											Mea1
Grtp1											Med12
Gsdma3											Med16
Gsdmdc1											Med9
Gsk3b											Meis1
Gss											Mep1b
Gsta1											Metap1
Gsta2											Metap2
Gstm3											Metapl1
Gsto1											Metrn
Gtf2e1											Mettl1
Gtf2f2											Mfn2
Gtf2h1											Mfsd1
Gtf2h5											Mfsd3
Gtf2ird1											Mfsd7
Gtf2ird2											Mgat4a
Gtpbp2											Mgea5
Gtpbp6											Mgll
Gtrgeo22											Mib2
Gtse1											Mical1
Gyltl1b											Mical3
Gzmd											Mier1
Gzme											Mina
Gzmk											Mki67ip
Gzmm											Mkrn1
H2-Ab1											Mlf2
H2-Eb1											Mlh3
H2-M10.3											Mllt1
H2-M11											Mlycd
H2-M3											Mmab
H2-Ob											Mmel1
H2-Q7											Mmp15
H2-T23											Mmp28
H2-T3											Mobkl2a
H28											Mobkl2b
H2afz											Mobkl3
Hagh											Mocs1
Hamp2											Mon1b
Hao3											Morc2a
Hap1											Mov10
Hapln1											Mpdu1
Hapln4											Mpnd
Has2											Mpp1
Hbb-y											Mppe1
Hck											Mras
Hcn3											Mre11a
Hcrtr1											Mrm1
Hdac5											Mrpl1
Hdc											Mrpl11
Hdgf											Mrpl12
Hdgfrp3											Mrpl14
Hdhd3											Mrpl15
Heatr1											Mrpl16
Heatr3											Mrpl17
Hebp1											Mrpl18
Hebp2											Mrpl22
Heg1											Mrpl24
Heph											Mrpl27
Herc3											Mrpl28
Hes2											Mrpl30
Hexa											Mrpl34
Hexim1											Mrpl36
Heyl											Mrpl37
Hhatl											Mrpl38
Hhipl1											Mrpl39
Hibch											Mrpl4
Hif1a											Mrpl43
Hif1an											Mrpl45
Hils1											Mrpl46
Hint1											Mrpl48
Hint2											Mrpl51
Hint3											Mrpl54
Hip1r											Mrpl55
Hist1h1c											Mrps11
Hist1h2ad											Mrps12
Hist1h2af											Mrps15
Hist1h2ao											Mrps18a
Hist1h2bf											Mrps18b
Hist1h4k											Mrps21
Hist2h2aa1											Mrps22
Hist2h2ab											Mrps27
Hist2h2ac											Mrps28
Hist2h2be											Mrps31
Hist2h3c1											Mrps34
Hivep2											Mrps35
Hk1											Mrps9
Hlf											Mrrf
Hmgb2l1											Mrto4
Hmgcl											Msc
Hmgcs2											Msrb2
Hmgn1											Msto1
Hmox1											Mta2
Hn1											Mtap1s
Hnrnpa2b1											Mtap7d1
Hnrpd											Mtch1
Hnrpk											Mtch2
Hnrpm											Mtdh
Hnrpu											Mterfd2
Hook1											Mterfd3
Hormad1											Mtf2
Hoxa1											Mthfd1
Hoxb1											Mtif3
Hoxc6											Mtmr1
Hoxc9											Mtmr3
Hoxd13											Mtmr9
Hoxd4											Mto1
Hp1bp3											Mtrf1
Hpd											Mtrf1l
Hpgd											Mtvr2
Hpn											Muc13
Hras1											Mum1
Hrasls3											Mus81
Hrk											Muted
Hs3st1											Mvd
Hs3st2											Myadm
Hs3st3a1											Mycbp
Hsd11b1											Mycbpap
Hsd17b1											Mycl1
Hsd17b10											Myg1
Hsd17b2											Myl4
Hsd3b1											Mylc2b
Hsd3b2											Myo1g
Hsd3b4											Myo5b
Hsp90b1											Myst4
Hspa14											Mzf1
Hspa5											N6amt1
Hspb7											Nadsyn1
Hspg2											Naga
Htatip2											Nagk
Htatsf1											Nagpa
Htr1b											Nanog
Htr5b											Nap1l1
Htr6											Napa
Htr7											Napb
Htra1											Napg
Htra3											Naprt1
Hyi											Narfl
Iah1											Narg1
Iap											Nars
Icam2											Nat6
Id1											Nbl1
Id3											Ncapg2
Ide											Ncdn
Idh1											Nck1
Idh2											Nckap1l
Idh3b											Ndg2
Idh3g											Ndor1
Ier2											Ndrg1
Ier3											Ndrg3
Ier3ip1											Ndrl
Ifi202b											Ndufa1
Ifi205											Ndufa10
Ifi27											Ndufa12
Ifi30											Ndufa3
Ifi47											Ndufa4
Ifih1											Ndufa5
Ifit1											Ndufa8
Ifit2											Ndufa9
Ifit3											Ndufab1
Ifitm1											Ndufaf1
Ifnar1											Ndufb10
Ifne1											Ndufb3
Ifngr2											Ndufb5
Ifnk											Ndufb8
Ifrg15											Ndufb9
Igf1											Ndufc2
Igf2r											Ndufs2
Igfbp1											Ndufs3
Igfbp4											Ndufs4
Igfbp7											Ndufs6
Ighmbp2											Ndufs8
Igj											Ndufv2
Igsf1											Necap2
Igsf11											Nedd8
Igtp											Nek3
Ihpk3											Nek4
Iigp2											Nek9
Ik											Nenf
Ikbkap											Neu1
Ikzf5											Nfe2
Il10rb											Nfkbil1
Il11											Nfkbil2
Il11ra1											Nfx1
Il13ra1											Ngfrap1
Il13ra2											Nhlrc3
Il15											Nhp2l1
Il15ra											Niban
Il16											Nicn1
Il17d											Nid1
Il17re											Nid2
Il18											Nipa1
Il1b											Nipbl
Il1rl2											Nipsnap1
Il1rn											Nisch
Il20ra											Nkiras2
Il20rb											Nlrp4c
Il23r											Nlrx1
Il33											Nme3
Il3ra											Nme4
Il7r											Nmral1
Il8ra											Nmt2
Il9											Noc3l
Ilkap											Nod1
Impa1											Nol1
Impdh1											Nol5a
Impdh2											Nol7
Ing2											Nola3
Inha											Nomo1
Inhba											Nosip
Inpp4a											Nppb
Inpp5f											Npr2
Inppl1											Nr2c2ap
Insig2											Nr2f6
Insr											Nr3c1
Ints7											Nsf
Invs											Nsfl1c
Ipo7											Nsun2
Iqcb1											Nsun5
Iqcf3											Nt5c
Iqgap1											Nt5m
Irak1bp1											Nuak1
Irak3											Nub1
Irf1											Nubp1
Irf2											Nubp2
Irf5											Nudcd1
Irf9											Nudcd2
Irgc1											Nudt1
Irgm											Nudt16l1
Irx1											Nudt18
Irx3											Nudt19
Irx5											Nudt2
Itga11											Nudt21
Itga2											Nudt22
Itga2b											Nudt8
Itga6											Nudt9
Itgb2											Nup133
Itgb5											Nup50
Itih2											Nusap1
Itih4											Nvl
Itm2b											Nxf7
Itpka											ORF61
Ivns1abp											OTTMUSG00000016293
Jak2											OTTMUSG00000017677
Jam2											Oas1f
Jazf1											Obfc1
Jmjd1c											Obfc2a
Jmjd2c											Obfc2b
Jph1											Ociad1
Jtb											Ocln
Jun											Ogdh
Junb											Ogfod1
Jund1											Ogfod2
Katna1											Ogfr
Kazald1											Ogt
Kcna10											Ola1
Kcna4											Oplah
Kcnc4											Optn
Kcnd2											Orc4l
Kcnf1											Osbpl10
Kcng4											Osbpl2
Kcnh2											Osbpl3
Kcnip4											Osm
Kcnj1											Osta
Kcnj15											Ostf1
Kcnj6											Ostm1
Kcnk9											Otx2
Kcnma1											Ovca2
Kcnmb1											Oxct2b
Kcnmb4											Oxnad1
Kcnn1											Oxsr1
Kcnq2											P2rx3
Kcnq5											Pabpc1
Kcnrg											Pacsin2
Kcns1											Paf1
Kcns2											Pafah1b3
Kctd10											Paip2
Kctd12											Pak6
Kctd12b											Palm
Kctd14											Pank2
Kctd15											Pank4
Keap1											Parp1
Khdrbs1											Pars2
Khk											Parva
Kif15											Pbrm1
Kif1b											Pcgf3
Kif21b											Pcyt2
Kif5a											Pdcd10
Kif5b											Pdcd2
Kifc2											Pdcl3
Klc1											Pde1b
Klf10											Pdgfa
Klf4											Pdgfra
Klf6											Pdha1
Klf9											Pdia3
Klhdc4											Pdia6
Klhdc5											Pdlim7
Klhdc6											Pdss1
Klhl17											Pdxdc1
Klhl6											Pdzd3
Klhl7											Pdzk1
Klk15											Pdzk1ip1
Klk1b27											Pea15
Klk1b4											Peci
Klk8											Pemt
Klra5											Pepd
Klrb1a											Perp
Klrb1c											Pes1
Klri1											Pex11c
Klrk1											Pex13
Kng1											Pex16
Kns2											Pex19
Kpna1											Pex2
Krba1											Pfn1
Krt18											Pftk1
Krt2											Pgam2
Krt222											Pgc
Krt23											Pgd
Krt32											Pgls
Krt33a											Pgm2
Krt8											Pgpep1
Krtap13											Phb2
Krtap16-7											Phf12
Krtap4-7											Phf17
Krtap5-4											Phka2
Ksr2											Phkg2
Ktn1											Phlda1
Kynu											Phlda3
L2hgdh											Phpt1
L3mbtl											Pi4k2b
LOC100039087											Pi4ka
LOC100039227											Pias3
LOC100039479											Pick1
LOC100039532											Pif1
LOC100039571											Pigk
LOC100041504											Pigl
LOC100041596											Pigo
LOC100041835											Pigz
LOC100044101											Pik3r2
LOC100044103											Pik3r6
LOC100044166											Pim3
LOC100044177											Pip4k2a
LOC100044179											Pip4k2b
LOC100044190											Pitpnb
LOC100044256											Piwil2
LOC100044322											Pja2
LOC100044363											Pkd2l1
LOC100044439											Pkn1
LOC100044708											Pknox1
LOC100044873											Pkp2
LOC100044927											Pkp3
LOC100044934											Pla2g10
LOC100045005											Pla2g4f
LOC100045252											Pla2g6
LOC100045272											Plac1
LOC100045300											Plcd1
LOC100045343											Plcd3
LOC100045542											Plch2
LOC100045628											Pldn
LOC100045780											Plec1
LOC100045853											Plek2
LOC100046039											Plekha7
LOC100046049											Plekha8
LOC100046056											Plekhf1
LOC100046068											Plekhg3
LOC100046081											Plekhg5
LOC100046120											Plekho2
LOC100046129											Plp2
LOC100046207											Pls3
LOC100046232											Pml
LOC100046406											Pmpcb
LOC100046567											Pmvk
LOC100046608											Pnkp
LOC100046741											Pnliprp2
LOC100046802											Pnpla6
LOC100046841											Pnpo
LOC100046855											Pnrc2
LOC100046883											Pold1
LOC100046930											Pold2
LOC100047028											Poldip2
LOC100047046											Polg2
LOC100047052											Polr1e
LOC100047155											Polr3a
LOC100047261											Polr3b
LOC100047427											Polr3e
LOC100047490											Polr3h
LOC100047651											Pomgnt1
LOC100047815											Pomt2
LOC100047833											Pon2
LOC100047834											Pon3
LOC100047837											Pop1
LOC100047870											Popdc3
LOC100047934											Porcn
LOC100047937											Pot1a
LOC100047958											Pou6f1
LOC100047963											Ppap2c
LOC100047998											Ppfibp2
LOC100048071											Ppic
LOC100048076											Ppil3
LOC100048105											Ppl
LOC100048187											Ppm1f
LOC100048221											Ppm1k
LOC100048295											Ppm1l
LOC100048372											Ppnr
LOC100048445											Ppox
LOC100048461											Ppp1r11
LOC100048721											Ppp1r12c
LOC100048796											Ppp1r13b
LOC100048816											Ppp1r14c
LOC100048832											Ppp1r14d
LOC100048858											Ppp1r2
LOC194227											Ppp1r3b
LOC233529											Ppp1r8
LOC234374											Ppp1r9b
LOC236749											Ppp2ca
LOC244595											Ppp2r4
LOC329575											Ppp4r1
LOC333331											Ppp4r1l
LOC380994											Ppt1
LOC381066											Pqbp1
LOC381852											Pqlc2
LOC433801											Pqlc3
LOC434172											Pramel6
LOC435337											Prdx1
LOC436177											Prdx3
LOC545703											Prdx6
LOC545952											Prickle4
LOC546723											Prkag1
LOC546840											Prkcsh
LOC621823											Prkcz
LOC622408											Prmt7
LOC628053											Proc
LOC641240											Prom2
LOC665250											Prpf19
LOC665682											Prpf3
LOC669168											Prpf31
LOC670044											Prpf40b
LOC671564											Prpf8
LOC677317											Prrc1
LOC677528											Prss8
LOC732482											Prx
Lage3											Pscd2
Lama1											Psd4
Lamb2											Psen1
Lamc3											Psma2
Lamp3											Psma5
Lancl1											Psma7
Laptm4a											Psmb1
Laptm4b											Psmb2
Laptm5											Psmb3
Larp5											Psmb4
Larp6											Psmb6
Lasp1											Psmb9
Lass4											Psmc6
Lat2											Psmd1
Lbh											Psmd10
Lbp											Psmd12
Lca5											Psmd14
Lcat											Psmd9
Lce1c											Psmg2
Lce1d											Psmg3
Lce1f											Pstk
Lcn12											Pstpip1
Lcn5											Ptdss1
Ldha											Ptges
Ldhd											Ptges2
Lect2											Ptgis
Lefty1											Ptk2b
Leng1											Ptpla
Leo1											Ptplad1
Lep											Ptpn11
Lepr											Ptpn12
[truncated: 1,905 more rows]
